# Supplementary material for: Ancient ubiquitous protein 1 (AUP1) is a prognostic biomarker connected with TP53 mutation and the inflamed microenvironments in glioma
Source: Cancer Cell Int. 2023 Apr 7;23:62. doi: 10.1186/s12935-023-02912-y (PMC10080956; doi:10.1186/s12935-023-02912-y)
Supplement: Supplementary file 2 — Additional file 2. Immunohistochemistry quantification for AUP1, IDH, P53, & KI67. [file 12935_2023_2912_MOESM2_ESM.xlsx]

## Sheet: SPSS_IHC_INTS9_AUP1
Histology diagnosis	IDH1 (0 wildtype; 1 mutant)	TP53 (0 wildtype; 1 mutant)	KI67	Gender_0	Gender (1 male; 0 female)	Histology	Age	Grade	Staining Intensity	Stained area (per mil, ‰)	Immunescore of each intensity (intensity x ‰)	Sum of immunoscore
Gr1_Astrocytoma	0	0	0	M	1	3	59	1	3	0.0778923	0.233677	17.3297
Gr1_Astrocytoma	0	0	0	M	1	3	59	1	2	1.29552	2.59104
Gr1_Astrocytoma	0	0	0	M	1	3	59	1	1	14.505	14.505
Gr1_Astrocytoma	1	0	0.0293845	F	0	3	57	1	3	13.8098	41.4294	313.55
Gr1_Astrocytoma	1	0	0.0293845	F	0	3	57	1	2	37.6993	75.3987
Gr1_Astrocytoma	1	0	0.0293845	F	0	3	57	1	1	196.722	196.722
Gr1_Astrocytoma	1	0	0.141683	M	1	3	31	1	3	1.32649	3.97947	45.3927
Gr1_Astrocytoma	1	0	0.141683	M	1	3	31	1	2	7.75364	15.5073
Gr1_Astrocytoma	1	0	0.141683	M	1	3	31	1	1	25.9059	25.9059
Gr1_Astrocytoma	1	0	0.00993576	M	1	3	30	1	3	3.07035	9.21105	70.8762
Gr1_Astrocytoma	1	0	0.00993576	M	1	3	30	1	2	11.8333	23.6666
Gr1_Astrocytoma	1	0	0.00993576	M	1	3	30	1	1	37.9985	37.9985
Gr1_Astrocytoma	0	0	0.309972	M	1	3	49	1	3	0.600071	1.80021	29.4495
Gr1_Astrocytoma	0	0	0.309972	M	1	3	49	1	2	4.42993	8.85987
Gr1_Astrocytoma	0	0	0.309972	M	1	3	49	1	1	18.7895	18.7895
Gr1_Astrocytoma	1	0	0.483386	F	0	3	50	1	3	18.2836	54.8507	220.912
Gr1_Astrocytoma	1	0	0.483386	F	0	3	50	1	2	47.3647	94.7295
Gr1_Astrocytoma	1	0	0.483386	F	0	3	50	1	1	71.332	71.332
Gr1_Astrocytoma	1	0	0.0190867	M	1	3	49	1	3	5.64782	16.9435	105.058
Gr1_Astrocytoma	1	0	0.0190867	M	1	3	49	1	2	13.5974	27.1947
Gr1_Astrocytoma	1	0	0.0190867	M	1	3	49	1	1	60.9203	60.9203
Gr2_Astrocytoma	1	0	0.0265179	M	1	3	52	2	3	0.659262	1.97779	32.2489
Gr2_Astrocytoma	1	0	0.0265179	M	1	3	52	2	2	4.5662	9.1324
Gr2_Astrocytoma	1	0	0.0265179	M	1	3	52	2	1	21.1387	21.1387
Gr2_Astrocytoma	1	0	0.693701	M	1	3	47	2	3	4.08475	12.2542	97.2839
Gr2_Astrocytoma	1	0	0.693701	M	1	3	47	2	2	17.3499	34.6999
Gr2_Astrocytoma	1	0	0.693701	M	1	3	47	2	1	50.3297	50.3297
Gr2_Astrocytoma	0	0	0.0745987	F	0	3	19	2	3	10.5689	31.7066	175.573
Gr2_Astrocytoma	0	0	0.0745987	F	0	3	19	2	2	34.2544	68.5088
Gr2_Astrocytoma	0	0	0.0745987	F	0	3	19	2	1	75.3573	75.3573
Gr2_Astrocytoma	1	1	0.424668	F	0	3	40	2	3	85.9907	257.972	557.903
Gr2_Astrocytoma	1	1	0.424668	F	0	3	40	2	2	91.8962	183.792
Gr2_Astrocytoma	1	1	0.424668	F	0	3	40	2	1	116.139	116.139
Gr2_Astrocytoma	1	1	0.981037	M	1	3	36	2	3	23.456	70.3679	270.6
Gr2_Astrocytoma	1	1	0.981037	M	1	3	36	2	2	51.6793	103.359
Gr2_Astrocytoma	1	1	0.981037	M	1	3	36	2	1	96.874	96.874
Gr2_Astrocytoma	1	0	0.019994	M	1	3	56	2	3	0.761865	2.28559	28.2384
Gr2_Astrocytoma	1	0	0.019994	M	1	3	56	2	2	4.14894	8.29788
Gr2_Astrocytoma	1	0	0.019994	M	1	3	56	2	1	17.6549	17.6549
Gr2_Astrocytoma	0	0	0	M	1	3	40	2	3	0	0	0.0407953
Gr2_Astrocytoma	0	0	0	M	1	3	40	2	2	0.00194263	0.00388526
Gr2_Astrocytoma	0	0	0	M	1	3	40	2	1	0.03691	0.03691
Gr2_Astrocytoma	1	1	1.41104	M	1	3	56	2	3	27.1148	81.3445	301.828
Gr2_Astrocytoma	1	1	1.41104	M	1	3	56	2	2	59.1356	118.271
Gr2_Astrocytoma	1	1	1.41104	M	1	3	56	2	1	102.212	102.212
Gr2_Astrocytoma	1	1	1.03116	M	1	3	53	2	3	80.1331	240.399	509.423
Gr2_Astrocytoma	1	1	1.03116	M	1	3	53	2	2	88.1493	176.299
Gr2_Astrocytoma	1	1	1.03116	M	1	3	53	2	1	92.7255	92.7255
Gr2_Astrocytoma	0	0	1.55236	M	1	3	32	2	3	12.0147	36.0441	103.92
Gr2_Astrocytoma	0	0	1.55236	M	1	3	32	2	2	16.9656	33.9311
Gr2_Astrocytoma	0	0	1.55236	M	1	3	32	2	1	33.9447	33.9447
Gr2_Astrocytoma	1	0	0.0107416	M	1	3	48	2	3	17.9876	53.9629	233.958
Gr2_Astrocytoma	1	0	0.0107416	M	1	3	48	2	2	47.187	94.374
Gr2_Astrocytoma	1	0	0.0107416	M	1	3	48	2	1	85.6206	85.6206
Gr2_Astrocytoma	0	0	0.0398172	F	0	3	40	2	3	1.41117	4.23351	66.2125
Gr2_Astrocytoma	0	0	0.0398172	F	0	3	40	2	2	10.0884	20.1768
Gr2_Astrocytoma	0	0	0.0398172	F	0	3	40	2	1	41.8022	41.8022
Gr2_Astrocytoma	0	0	0.0822411	F	0	3	40	2	3	24.0637	72.191	244.842
Gr2_Astrocytoma	0	0	0.0822411	F	0	3	40	2	2	45.2642	90.5283
Gr2_Astrocytoma	0	0	0.0822411	F	0	3	40	2	1	82.1226	82.1226
Gr2_Astrocytoma	1	0	0.71533	M	1	3	47	2	3	3.75277	11.2583	139.891
Gr2_Astrocytoma	1	0	0.71533	M	1	3	47	2	2	20.0693	40.1385
Gr2_Astrocytoma	1	0	0.71533	M	1	3	47	2	1	88.4943	88.4943
Gr2_Astrocytoma	0	0	0.865872	F	0	3	45	2	3	0.0298426	0.0895278	4.87878
Gr2_Astrocytoma	0	0	0.865872	F	0	3	45	2	2	0.414908	0.829816
Gr2_Astrocytoma	0	0	0.865872	F	0	3	45	2	1	3.95944	3.95944
Gr2_Astrocytoma	1	0	0.912718	M	1	1	46	2	3	53.4021	160.206	562.437
Gr2_Astrocytoma	1	0	0.912718	M	1	1	46	2	2	115.424	230.848
Gr2_Astrocytoma	1	0	0.912718	M	1	1	46	2	1	171.383	171.383
Gr2_Astrocytoma	1	0	0.536455	M	1	3	32	2	3	13.3628	40.0885	199.22
Gr2_Astrocytoma	1	0	0.536455	M	1	3	32	2	2	34.6382	69.2764
Gr2_Astrocytoma	1	0	0.536455	M	1	3	32	2	1	89.8551	89.8551
Gr2_Astrocytoma	0	0	0.279066	F	0	3	26	2	3	0.00511448	0.0153434	5.44283
Gr2_Astrocytoma	0	0	0.279066	F	0	3	26	2	2	0.708867	1.41773
Gr2_Astrocytoma	0	0	0.279066	F	0	3	26	2	1	4.00975	4.00975
Gr2_Astrocytoma	0	0	0	F	0	3	30	2	3	0	0	2.47912
Gr2_Astrocytoma	0	0	0	F	0	3	30	2	2	0.0772868	0.154574
Gr2_Astrocytoma	0	0	0	F	0	3	30	2	1	2.32455	2.32455
Gr2_Astrocytoma	1	0	1.25261	F	0	3	49	2	3	200.798	602.393	1381.15
Gr2_Astrocytoma	1	0	1.25261	F	0	3	49	2	2	264.445	528.89
Gr2_Astrocytoma	1	0	1.25261	F	0	3	49	2	1	249.863	249.863
Gr2_Astrocytoma	0	0	0.519024	M	1	3	45	2	3	22.9287	68.7861	397.529
Gr2_Astrocytoma	0	0	0.519024	M	1	3	45	2	2	81.8499	163.7
Gr2_Astrocytoma	0	0	0.519024	M	1	3	45	2	1	165.043	165.043
Gr2_Astrocytoma	0	0	0.0194693	M	1	3	53	2	3	0.144464	0.433393	10.8916
Gr2_Astrocytoma	0	0	0.0194693	M	1	3	53	2	2	1.079	2.158
Gr2_Astrocytoma	0	0	0.0194693	M	1	3	53	2	1	8.30021	8.30021
Gr2_Astrocytoma	1	0	0.0207913	F	0	3	41	2	3	2.93772	8.81315	79.5503
Gr2_Astrocytoma	1	0	0.0207913	F	0	3	41	2	2	14.143	28.286
Gr2_Astrocytoma	1	0	0.0207913	F	0	3	41	2	1	42.4512	42.4512
Gr2_Astrocytoma	0	0	3.80427	M	1	3	57	2	3	19.0641	57.1924	361.831
Gr2_Astrocytoma	0	0	3.80427	M	1	3	57	2	2	71.1109	142.222
Gr2_Astrocytoma	0	0	3.80427	M	1	3	57	2	1	162.416	162.416
Gr2_Astrocytoma	0	0	0.0807863	M	1	3	50	2	3	2.83145	8.49435	65.5508
Gr2_Astrocytoma	0	0	0.0807863	M	1	3	50	2	2	10.6153	21.2307
Gr2_Astrocytoma	0	0	0.0807863	M	1	3	50	2	1	35.8257	35.8257
Gr2_Astrocytoma	0	0	0.82817	F	0	3	48	2	3	72.9085	218.726	791.434
Gr2_Astrocytoma	0	0	0.82817	F	0	3	48	2	2	153.413	306.826
Gr2_Astrocytoma	0	0	0.82817	F	0	3	48	2	1	265.883	265.883
Gr2_Astrocytoma	0	0	6.99988	F	0	3	41	2	3	41.2059	123.618	363.819
Gr2_Astrocytoma	0	0	6.99988	F	0	3	41	2	2	68.6738	137.348
Gr2_Astrocytoma	0	0	6.99988	F	0	3	41	2	1	102.854	102.854
Gr2_Astrocytoma	1	0	0.0185388	M	1	3	48	2	3	2.18272	6.54816	38.7168
Gr2_Astrocytoma	1	0	0.0185388	M	1	3	48	2	2	6.21642	12.4328
Gr2_Astrocytoma	1	0	0.0185388	M	1	3	48	2	1	19.7358	19.7358
Gr2_Astrocytoma	0	0	1.04879	M	1	3	34	2	3	101.063	303.189	643.689
Gr2_Astrocytoma	0	0	1.04879	M	1	3	34	2	2	104.343	208.685
Gr2_Astrocytoma	0	0	1.04879	M	1	3	34	2	1	131.814	131.814
Gr2_Astrocytoma	0	1	2.07061	M	1	3	44	2	3	25.3499	76.0496	268.604
Gr2_Astrocytoma	0	1	2.07061	M	1	3	44	2	2	53.8024	107.605
Gr2_Astrocytoma	0	1	2.07061	M	1	3	44	2	1	84.9498	84.9498
Gr2_Astrocytoma	1	1	3.2957	F	0	3	28	2	3	274.239	822.717	1532.7
Gr2_Astrocytoma	1	1	3.2957	F	0	3	28	2	2	249.234	498.468
Gr2_Astrocytoma	1	1	3.2957	F	0	3	28	2	1	211.511	211.511
Gr2_Astrocytoma	0	0	2.01572	F	0	3	65	2	3	66.2545	198.763	942.66
Gr2_Astrocytoma	0	0	2.01572	F	0	3	65	2	2	196.721	393.442
Gr2_Astrocytoma	0	0	2.01572	F	0	3	65	2	1	350.455	350.455
Gr2_Astrocytoma	0	0	0.185826	F	0	3	30	2	3	7.45711	22.3713	228.308
Gr2_Astrocytoma	0	0	0.185826	F	0	3	30	2	2	36.6902	73.3805
Gr2_Astrocytoma	0	0	0.185826	F	0	3	30	2	1	132.556	132.556
Gr2_Astrocytoma	0	0	0.785219	F	0	3	40	2	3	112.604	337.811	641.431
Gr2_Astrocytoma	0	0	0.785219	F	0	3	40	2	2	103.728	207.456
Gr2_Astrocytoma	0	0	0.785219	F	0	3	40	2	1	96.1644	96.1644
Gr2_Astrocytoma	0	0	0.0550145	F	0	3	16	2	3	1.37726	4.13179	52.8987
Gr2_Astrocytoma	0	0	0.0550145	F	0	3	16	2	2	9.13993	18.2799
Gr2_Astrocytoma	0	0	0.0550145	F	0	3	16	2	1	30.4871	30.4871
Gr2_Astrocytoma	1	0	0.583764	F	0	3	47	2	3	127.898	383.693	842.591
Gr2_Astrocytoma	1	0	0.583764	F	0	3	47	2	2	146.753	293.506
Gr2_Astrocytoma	1	0	0.583764	F	0	3	47	2	1	165.392	165.392
Gr2_Astrocytoma	0	0	0.767609	F	0	3	32	2	3	81.6788	245.036	781.546
Gr2_Astrocytoma	0	0	0.767609	F	0	3	32	2	2	163.412	326.825
Gr2_Astrocytoma	0	0	0.767609	F	0	3	32	2	1	209.685	209.685
Gr2_Astrocytoma	0	0	1.88842	M	1	3	63	2	3	211.079	633.237	1865.47
Gr2_Astrocytoma	0	0	1.88842	M	1	3	63	2	2	498.9	997.8
Gr2_Astrocytoma	0	0	1.88842	M	1	3	63	2	1	234.431	234.431
Gr2_Astrocytoma	0	0	0.0121021	F	0	3	18	2	3	3.52369	10.5711	58.1661
Gr2_Astrocytoma	0	0	0.0121021	F	0	3	18	2	2	11.0289	22.0579
Gr2_Astrocytoma	0	0	0.0121021	F	0	3	18	2	1	25.5371	25.5371
Gr2_Astrocytoma	0	0	1.58723	M	1	3	43	2	3	4.41459	13.2438	221.062
Gr2_Astrocytoma	0	0	1.58723	M	1	3	43	2	2	32.8579	65.7159
Gr2_Astrocytoma	0	0	1.58723	M	1	3	43	2	1	142.102	142.102
Gr2_Astrocytoma	0	0	0.0179023	F	0	3	58	2	3	0.0270932	0.0812796	10.1809
Gr2_Astrocytoma	0	0	0.0179023	F	0	3	58	2	2	0.85999	1.71998
Gr2_Astrocytoma	0	0	0.0179023	F	0	3	58	2	1	8.37966	8.37966
Gr2_Astrocytoma	0	0	4.25044	F	0	3	59	2	3	15.6945	47.0834	257.85
Gr2_Astrocytoma	0	0	4.25044	F	0	3	59	2	2	48.6059	97.2118
Gr2_Astrocytoma	0	0	4.25044	F	0	3	59	2	1	113.555	113.555
Gr2_Oligo-astrocytoma	0	0	0.0226144	F	0	2	55	2	3	0.0116256	0.0348769	3.48072
Gr2_Oligo-astrocytoma	0	0	0.0226144	F	0	2	55	2	2	0.304592	0.609183
Gr2_Oligo-astrocytoma	0	0	0.0226144	F	0	2	55	2	1	2.83666	2.83666
Gr2_Oligodendroglioma	1	0	0.0797231	M	1	1	29	2	3	174.838	524.513	1173.94
Gr2_Oligodendroglioma	1	0	0.0797231	M	1	1	29	2	2	203.96	407.92
Gr2_Oligodendroglioma	1	0	0.0797231	M	1	1	29	2	1	241.511	241.511
Gr2_Oligodendroglioma	0	0	3.12681	M	1	1	54	2	3	252.823	758.469	1378.91
Gr2_Oligodendroglioma	0	0	3.12681	M	1	1	54	2	2	215.42	430.84
Gr2_Oligodendroglioma	0	0	3.12681	M	1	1	54	2	1	189.605	189.605
Gr3_Astrocytoma	0	0	22.3998	M	1	3	45	3	3	155.595	466.785	1084.62
Gr3_Astrocytoma	0	0	22.3998	M	1	3	45	3	2	205.106	410.213
Gr3_Astrocytoma	0	0	22.3998	M	1	3	45	3	1	207.617	207.617
Gr3_Astrocytoma	0	0	0.951721	F	0	3	50	3	3	63.7725	191.318	525.562
Gr3_Astrocytoma	0	0	0.951721	F	0	3	50	3	2	104.824	209.649
Gr3_Astrocytoma	0	0	0.951721	F	0	3	50	3	1	124.596	124.596
Gr3_Astrocytoma	1	1	1.19192	F	0	3	32	3	3	94.9792	284.938	644.842
Gr3_Astrocytoma	1	1	1.19192	F	0	3	32	3	2	112.708	225.416
Gr3_Astrocytoma	1	1	1.19192	F	0	3	32	3	1	134.489	134.489
Gr3_Astrocytoma	0	1	2.86554	M	1	3	43	3	3	458.294	1374.88	1755.34
Gr3_Astrocytoma	0	1	2.86554	M	1	3	43	3	2	141.086	282.172
Gr3_Astrocytoma	0	1	2.86554	M	1	3	43	3	1	98.2818	98.2818
Gr3_Astrocytoma	1	1	0.513309	M	1	3	35	3	3	140.492	421.476	843.716
Gr3_Astrocytoma	1	1	0.513309	M	1	3	35	3	2	136.688	273.377
Gr3_Astrocytoma	1	1	0.513309	M	1	3	35	3	1	148.863	148.863
Gr3_Astrocytoma	1	0	4.89938	M	1	1	71	3	3	30.4892	91.4676	687.539
Gr3_Astrocytoma	1	0	4.89938	M	1	1	71	3	2	141.241	282.483
Gr3_Astrocytoma	1	0	4.89938	M	1	1	71	3	1	313.589	313.589
Gr3_Astrocytoma	0	0	3.54321	F	0	3	61	3	3	26.9636	80.8909	493.877
Gr3_Astrocytoma	0	0	3.54321	F	0	3	61	3	2	97.1934	194.387
Gr3_Astrocytoma	0	0	3.54321	F	0	3	61	3	1	218.6	218.6
Gr3_Astrocytoma	0	0	0.120171	M	1	3	64	3	3	8.29995	24.8999	73.4345
Gr3_Astrocytoma	0	0	0.120171	M	1	3	64	3	2	13.8814	27.7628
Gr3_Astrocytoma	0	0	0.120171	M	1	3	64	3	1	20.7719	20.7719
Gr3_Oligo-astrocytoma	1	0	0.198385	M	1	2	66	3	3	579.515	1738.54	2184.37
Gr3_Oligo-astrocytoma	1	0	0.198385	M	1	2	66	3	2	174.434	348.869
Gr3_Oligo-astrocytoma	1	0	0.198385	M	1	2	66	3	1	96.9566	96.9566
Gr3_Oligodendroglioma	1	0	1.15252	M	1	1	55	3	3	25.713	77.1391	487.524
Gr3_Oligodendroglioma	1	0	1.15252	M	1	1	55	3	2	97.649	195.298
Gr3_Oligodendroglioma	1	0	1.15252	M	1	1	55	3	1	215.087	215.087
Gr4_Astrocytoma (GBM)	0	0	0.0105731	M	1	3	65	4	3	2.18563	6.55688	38.1564
Gr4_Astrocytoma (GBM)	0	0	0.0105731	M	1	3	65	4	2	7.90511	15.8102
Gr4_Astrocytoma (GBM)	0	0	0.0105731	M	1	3	65	4	1	15.7893	15.7893
Gr4_Astrocytoma (GBM)	0	1	6.00211	F	0	3	6	4	3	261.674	785.021	1278.16
Gr4_Astrocytoma (GBM)	0	1	6.00211	F	0	3	6	4	2	169.07	338.14
Gr4_Astrocytoma (GBM)	0	1	6.00211	F	0	3	6	4	1	154.999	154.999
Gr4_Astrocytoma (GBM)	0	0	0.028277	M	1	3	59	4	3	2.17229	6.51686	37.7997
Gr4_Astrocytoma (GBM)	0	0	0.028277	M	1	3	59	4	2	6.514	13.028
Gr4_Astrocytoma (GBM)	0	0	0.028277	M	1	3	59	4	1	18.2548	18.2548
Gr4_Astrocytoma (GBM)	0	0	1.21821	M	1	3	9	4	3	77.7177	233.153	776.191
Gr4_Astrocytoma (GBM)	0	0	1.21821	M	1	3	9	4	2	156.631	313.263
Gr4_Astrocytoma (GBM)	0	0	1.21821	M	1	3	9	4	1	229.775	229.775
Gr4_Astrocytoma (GBM)	0	1	14.7284	M	1	3	23	4	3	693.651	2080.95	2335.75
Gr4_Astrocytoma (GBM)	0	1	14.7284	M	1	3	23	4	2	100.099	200.197
Gr4_Astrocytoma (GBM)	0	1	14.7284	M	1	3	23	4	1	54.6012	54.6012
Gr4_Astrocytoma (GBM)	0	0	0.750427	F	0	3	67	4	3	0.400104	1.20031	13.3023
Gr4_Astrocytoma (GBM)	0	0	0.750427	F	0	3	67	4	2	1.97692	3.95384
Gr4_Astrocytoma (GBM)	0	0	0.750427	F	0	3	67	4	1	8.14818	8.14818
Gr4_Astrocytoma (GBM)	0	0	23.5721	F	0	3	50	4	3	205.355	616.064	1161.01
Gr4_Astrocytoma (GBM)	0	0	23.5721	F	0	3	50	4	2	177.729	355.459
Gr4_Astrocytoma (GBM)	0	0	23.5721	F	0	3	50	4	1	189.487	189.487
Gr4_Astrocytoma (GBM)	1	0	0.53038	F	0	3	40	4	3	84.325	252.975	827.125
Gr4_Astrocytoma (GBM)	1	0	0.53038	F	0	3	40	4	2	155.681	311.362
Gr4_Astrocytoma (GBM)	1	0	0.53038	F	0	3	40	4	1	262.788	262.788
Normal brain tissue	0	0	0	M	1	0	44	0	3	0	0	1.08564
Normal brain tissue	0	0	0	M	1	0	44	0	2	0.0537842	0.107568
Normal brain tissue	0	0	0	M	1	0	44	0	1	0.978076	0.978076
Normal brain tissue	0	0	0	F	0	0	38	0	3	0	0	0.198941
Normal brain tissue	0	0	0	F	0	0	38	0	2	0.00510104	0.0102021
Normal brain tissue	0	0	0	F	0	0	38	0	1	0.188738	0.188738
Normal brain tissue	0	0	0	F	0	0	42	0	3	0.00219186	0.00657557	0.917658
Normal brain tissue	0	0	0	F	0	0	42	0	2	0.0299554	0.0599108
Normal brain tissue	0	0	0	F	0	0	42	0	1	0.851171	0.851171
Normal brain tissue	0	0	0	M	1	0	26	0	3	0.00084424	0.00253272	1.24779
Normal brain tissue	0	0	0	M	1	0	26	0	2	0.063318	0.126636
Normal brain tissue	0	0	0	M	1	0	26	0	1	1.11862	1.11862
Normal brain tissue	0	0	0.00949411	M	1	0	45	0	3	2.47043	7.4113	35.5625
Normal brain tissue	0	0	0.00949411	M	1	0	45	0	2	7.0183	14.0366
Normal brain tissue	0	0	0.00949411	M	1	0	45	0	1	14.1146	14.1146
Normal brain tissue	0	0	0	M	1	0	49	0	3	0	0	0.373975
Normal brain tissue	0	0	0	M	1	0	49	0	2	0.023531	0.047062
Normal brain tissue	0	0	0	M	1	0	49	0	1	0.326913	0.326913
Normal brain tissue	0	0	0.00820539	M	1	0	48	0	3	4.87569	14.6271	60.3657
Normal brain tissue	0	0	0.00820539	M	1	0	48	0	2	11.4441	22.8882
Normal brain tissue	0	0	0.00820539	M	1	0	48	0	1	22.8504	22.8504
Normal brain tissue	0	0	0.0183422	F	0	0	21	0	3	0.179656	0.538967	15.9013
Normal brain tissue	0	0	0.0183422	F	0	0	21	0	2	1.9286	3.85721
Normal brain tissue	0	0	0.0183422	F	0	0	21	0	1	11.5051	11.5051

## Sheet: Sheet6
Histology diagnosis	N
Gr1_Astrocytoma	7
Gr2_Astrocytoma	42
Gr2_Oligo-astrocytoma	1
Gr2_Oligodendroglioma	2
Gr3_Astrocytoma	8
Gr3_Oligo-astrocytoma	1
Gr3_Oligodendroglioma	1
Gr4_Astrocytoma (GBM)	8
Normal Cerebullar tissue	8
	78
