# Supplementary material for: Ancient ubiquitous protein 1 (AUP1) is a prognostic biomarker connected with TP53 mutation and the inflamed microenvironments in glioma
Source: Cancer Cell Int. 2023 Apr 7;23:62. doi: 10.1186/s12935-023-02912-y (PMC10080956; doi:10.1186/s12935-023-02912-y)
Supplement: Supplementary file 4 — Additional file 4. Transcriptomes of U87MG with or without siAUP1. [file 12935_2023_2912_MOESM4_ESM.xlsx]

## Sheet: U87 with or without AUP1
Name	Chromosome	Region	Identifier	U87MG_control_1_Total counts	U87MG_control_1_RPKM	U87MG_control_1_TPM	U87MG_control_1_CPM	U87MG_control_2_Total counts	U87MG_control_2_RPKM	U87MG_control_2_TPM	U87MG_control_2_CPM	U87MG_control_3_Total counts	U87MG_control_3_RPKM	U87MG_control_3_TPM	U87MG_control_3_CPM	U87MG_siAUP1_1_Total counts	U87MG_siAUP1_1_RPKM	U87MG_siAUP1_1_TPM	U87MG_siAUP1_1_CPM	U87MG_siAUP1_2_Total counts	U87MG_siAUP1_2_RPKM	U87MG_siAUP1_2_TPM	U87MG_siAUP1_2_CPM	U87MG_siAUP1_3_Total counts	U87MG_siAUP1_3_RPKM	U87MG_siAUP1_3_TPM	U87MG_siAUP1_3_CPM
OR4F5	1	65419..71585	ENSG00000186092	0	0	0	0	2	0.0321054	0.104799	0.0931884	0	0	0	0	0	0	0	0	2	0.0346513	0.114986	0.107432	0	0	0	0
OR4F29	1	complement(450703..451697)	ENSG00000284733	0	0	0	0	0	0	0	0	0	0	0	0	0	0	0	0	0	0	0	0	0	0	0	0
OR4F16	1	complement(685679..686673)	ENSG00000284662	0	0	0	0	0	0	0	0	0	0	0	0	0	0	0	0	0	0	0	0	0	0	0	0
SAMD11	1	923928..944581	ENSG00000187634	61	0.851153	2.73242	3.5158	68	0.766773	2.50292	3.1684	54	0.7646	2.39953	3.14856	33	0.538447	1.62401	2.57262	59	0.718045	2.38274	3.16925	53	0.845131	2.56165	3.68204
NOC2L	1	complement(944203..959309)	ENSG00000188976	6067	114.439	367.379	349.678	7014	106.917	349.001	326.812	5832	111.63	350.326	340.045	4269	94.1625	284.003	332.803	5571	91.6548	304.145	299.253	4720	101.745	308.395	327.91
KLHL17	1	960584..965719	ENSG00000187961	225	4.01128	12.8773	12.9681	281	4.04843	13.215	13.093	186	3.36493	10.5601	10.845	151	3.14796	9.49454	11.7717	221	3.43649	11.4035	11.8713	182	3.70802	11.2393	12.644
PLEKHN1	1	966482..975865	ENSG00000187583	334	5.21289	16.7347	19.2505	384	4.84332	15.8097	17.8922	316	5.00474	15.7063	18.4249	256	4.67222	14.0919	19.9573	282	3.83887	12.7388	15.1479	329	5.86811	17.7866	22.8564
PERM1	1	complement(975204..982093)	ENSG00000187642	14	0.213694	0.686014	0.806906	8	0.0986813	0.322118	0.372754	6	0.0929349	0.291656	0.34984	7	0.124944	0.376842	0.545707	10	0.133133	0.441786	0.537161	3	0.0523307	0.158618	0.208417
HES4	1	complement(998962..1000172)	ENSG00000188290	11	0.550043	1.76578	0.633998	12	0.484914	1.58287	0.55913	6	0.304451	0.955452	0.34984	13	0.760149	2.29268	1.01346	12	0.523368	1.73673	0.644594	9	0.5143	1.55888	0.625252
ISG15	1	1001138..1014540	ENSG00000187608	167	10.0169	32.1569	9.62524	154	7.46481	24.3668	7.17551	184	11.1995	35.1471	10.7284	197	13.8177	41.6755	15.3578	167	8.73688	28.9922	8.97059	162	11.1046	33.6588	11.2545
AGRN	1	1020120..1056118	ENSG00000188157	4357	28.3404	90.98	251.121	6341	33.3316	108.802	295.454	4608	30.4154	95.452	268.677	2451	18.6429	56.2287	191.075	4606	26.1315	86.714	247.416	3251	24.1661	73.2489	225.855
RNF223	1	complement(1070967..1074306)	ENSG00000237330	4	0.109482	0.351466	0.230545	9	0.19907	0.64981	0.419348	8	0.222196	0.697313	0.466454	0	0	0	0	2	0.0477458	0.158438	0.107432	3	0.0938372	0.284427	0.208417
C1orf159	1	complement(1081818..1116361)	ENSG00000131591	420	4.66205	14.9664	24.2072	551	4.94264	16.1339	25.6734	405	4.56189	14.3165	23.6142	290	3.76424	11.3533	22.6079	384	3.71775	12.3369	20.627	329	4.17344	12.65	22.8564
TTLL10	1	1173880..1197936	ENSG00000162571	0	0	0	0	0	0	0	0	0	0	0	0	0	0	0	0	0	0	0	0	0	0	0	0
TNFRSF18	1	complement(1203508..1206592)	ENSG00000186891	0	0	0	0	0	0	0	0	0	0	0	0	0	0	0	0	0	0	0	0	2	0.0935173	0.283457	0.138945
TNFRSF4	1	complement(1211340..1214153)	ENSG00000186827	0	0	0	0	0	0	0	0	0	0	0	0	0	0	0	0	0	0	0	0	0	0	0	0
SDF4	1	complement(1216908..1232067)	ENSG00000078808	3611	84.7412	272.041	208.124	4858	92.1308	300.736	226.355	4249	101.185	317.547	247.745	3372	92.5351	279.094	262.875	4593	94.0125	311.968	246.718	3819	102.421	310.444	265.315
B3GALT6	1	1232237..1235041	ENSG00000176022	317	5.8771	18.867	18.2707	389	5.82819	19.0245	18.1251	349	6.56587	20.6055	20.349	633	13.7233	41.3908	49.3475	787	12.7263	42.2304	42.2746	877	18.5812	56.3209	60.9273
C1QTNF12	1	complement(1242446..1246722)	ENSG00000184163	12	0.602363	1.93374	0.691634	16	0.649049	2.11864	0.745507	24	1.22251	3.83657	1.39936	19	1.11528	3.36378	1.48121	24	1.05078	3.48687	1.28919	28	1.60622	4.86856	1.94523
UBE2J2	1	complement(1253909..1273885)	ENSG00000160087	2845	38.67	124.141	163.975	3449	37.8848	123.665	160.703	3086	42.5648	133.58	179.935	2019	32.0908	96.7887	157.398	2527	29.9584	99.4132	135.741	2224	34.546	104.711	154.507
SCNN1D	1	1280436..1292029	ENSG00000162572	194	2.50653	8.04661	11.1814	232	2.42236	7.90714	10.8099	184	2.41241	7.57082	10.7284	109	1.64683	4.967	8.49744	140	1.57769	5.23535	7.52026	150	2.21479	6.71318	10.4209
ACAP3	1	complement(1292390..1309609)	ENSG00000131584	530	7.17764	23.0421	30.5472	710	7.77041	25.3644	33.0819	583	8.01193	25.1437	33.9928	539	8.53584	25.7449	42.0195	753	8.89452	29.5153	40.4482	697	10.7872	32.6967	48.4223
PUSL1	1	1308597..1311677	ENSG00000169972	562	21.6331	69.4477	32.3915	596	18.5399	60.5185	27.7701	545	21.2883	66.8086	31.7772	349	15.7094	47.3809	27.2074	417	14.0004	46.4584	22.3996	356	15.6604	47.4676	24.7322
INTS11	1	complement(1311585..1324691)	ENSG00000127054	1328	18.3138	58.7921	76.5408	1598	17.8089	58.1323	74.4575	1292	18.0803	56.741	75.3323	1242	20.0287	60.4085	96.8241	1467	17.6454	58.5541	78.8016	1242	19.5737	59.3291	86.2848
CPTP	1	1324756..1328896	ENSG00000224051	1226	25.4113	81.5768	70.6619	1366	22.8806	74.6874	63.6477	1114	23.4306	73.5319	64.9537	833	20.1898	60.8944	64.9392	1110	20.0669	66.5896	59.6249	903	21.3892	64.8321	62.7336
TAS1R3	1	1331280..1335314	ENSG00000169962	17	0.254408	0.816716	0.979814	39	0.471658	1.5396	1.81717	10	0.151861	0.476581	0.583067	7	0.122499	0.369468	0.545707	19	0.248003	0.822967	1.02061	6	0.102613	0.311028	0.416835
DVL1	1	complement(1335276..1349418)	ENSG00000107404	4353	67.6752	217.255	250.89	6198	77.8704	254.187	288.791	5017	79.1494	248.393	292.525	2824	51.3402	154.847	220.154	4855	65.8343	218.463	260.792	3777	67.1055	203.401	262.397
MXRA8	1	complement(1352689..1361777)	ENSG00000162576	27	0.454698	1.4597	1.55618	19	0.258579	0.844061	0.88529	14	0.239249	0.75083	0.816294	12	0.236316	0.71275	0.935498	36	0.528791	1.75472	1.93378	29	0.558121	1.6917	2.0147
AURKAIP1	1	complement(1373730..1375495)	ENSG00000175756	3145	115.995	372.373	181.266	3325	99.1036	323.497	154.926	3058	114.451	359.178	178.302	3182	137.237	413.918	248.063	2694	86.6637	287.582	144.711	2466	103.94	315.048	171.319
CCNL2	1	complement(1385711..1399335)	ENSG00000221978	1656	17.8336	57.2506	95.4454	2192	19.0766	62.2703	102.134	1689	18.4575	57.9247	98.48	1011	12.7316	38.3996	78.8157	1579	14.8315	49.2163	84.8178	1276	15.7037	47.5988	88.6468
MRPL20	1	complement(1401909..1407293)	ENSG00000242485	1785	53.1961	170.773	102.881	1853	44.6269	145.672	86.339	1786	54.0114	169.503	104.136	1781	62.0665	187.198	138.844	1447	37.6125	124.812	77.7272	1333	45.3986	137.606	92.6068
ANKRD65	1	complement(1418420..1421769)	ENSG00000235098	0	0	0	0	0	0	0	0	0	0	0	0	0	0	0	0	0	0	0	0	0	0	0	0
TMEM88B	1	1426128..1427787	ENSG00000205116	0	0	0	0	0	0	0	0	0	0	0	0	0	0	0	0	0	0	0	0	0	0	0	0
VWA1	1	1434861..1442882	ENSG00000179403	0	0	0	0	0	0	0	0	1	0.0104189	0.0326973	0.0583067	0	0	0	0	0	0	0	0	1	0.0117335	0.035565	0.0694724
ATAD3C	1	1449689..1470163	ENSG00000215915	17	0.228796	0.734495	0.979814	34	0.369793	1.20709	1.5842	18	0.24583	0.771483	1.04952	12	0.188857	0.56961	0.935498	12	0.140865	0.467442	0.644594	9	0.138424	0.419574	0.625252
ATAD3B	1	1471765..1497848	ENSG00000160072	1935	24.5553	78.829	111.526	2217	22.7358	74.2149	103.299	2009	25.8707	81.1893	117.138	1455	21.5913	65.1215	113.429	1611	17.8313	59.1708	86.5367	1356	19.6651	59.6061	94.2046
ATAD3A	1	1512162..1534685	ENSG00000197785	2748	48.5418	155.832	158.384	3534	50.4482	164.674	164.664	3027	54.2593	170.281	176.494	2392	49.4097	149.024	186.476	2717	41.8611	138.911	145.947	2436	49.1753	149.053	169.235
TMEM240	1	complement(1534778..1540624)	ENSG00000205090	7	0.181199	0.581695	0.403453	6	0.125513	0.409703	0.279565	2	0.0525351	0.16487	0.116613	2	0.0605395	0.182593	0.155916	6	0.135466	0.449526	0.322297	5	0.14791	0.448325	0.347362
SSU72	1	complement(1541673..1574863)	ENSG00000160075	2199	21.9537	70.4771	126.742	2530	20.4119	66.6291	117.883	2224	22.531	70.7085	129.674	2408	28.1119	84.7882	187.723	2530	22.0305	73.1055	135.902	2430	27.7242	84.0339	168.818
FNDC10	1	complement(1598012..1600135)	ENSG00000228594	0	0	0	0	0	0	0	0	0	0	0	0	0	0	0	0	0	0	0	0	0	0	0	0
MIB2	1	1615415..1630610	ENSG00000197530	216	2.48845	7.98857	12.4494	226	2.10409	6.86822	10.5303	237	2.77068	8.69517	13.8187	262	3.52962	10.6457	20.425	353	3.54709	11.7706	18.9618	287	3.77857	11.4531	19.9386
MMP23B	1	1632163..1635263	ENSG00000189409	3	0.0741855	0.238155	0.172908	3	0.0599514	0.195695	0.139783	2	0.0501869	0.1575	0.116613	4	0.115667	0.348862	0.311833	1	0.0215685	0.0715722	0.0537161	7	0.197818	0.5996	0.486307
CDK11B	1	complement(1635227..1659012)	ENSG00000248333	1626	24.2427	77.8254	93.7164	1902	22.9166	74.8052	88.6221	1671	25.2813	79.3398	97.4305	1362	23.7459	71.6199	106.179	1705	22.1721	73.5752	91.586	1433	24.4161	74.0069	99.554
SLC35E2B	1	complement(1659529..1692795)	ENSG00000189339	671	4.97288	15.9642	38.6738	955	5.71964	18.6702	44.4975	654	4.91842	15.4354	38.1326	494	4.28119	12.9125	38.5113	935	6.04392	20.056	50.2246	654	5.53903	16.7892	45.435
CDK11A	1	complement(1702379..1724357)	ENSG00000008128	530	7.59497	24.3818	30.5472	544	6.29983	20.5641	25.3472	510	7.41623	23.2742	29.7364	393	6.58558	19.8627	30.6376	527	6.58692	21.8579	28.3084	465	7.61506	23.0817	32.3047
SLC35E2A	1	complement(1724838..1745999)	ENSG00000215790	417	2.97309	9.54437	24.0343	549	3.16318	10.3253	25.5802	412	2.98079	9.35454	24.0224	363	3.02642	9.12797	28.2988	672	4.1789	13.8672	36.0972	477	3.88651	11.7803	33.1384
NADK	1	complement(1751232..1780457)	ENSG00000008130	1132	13.9005	44.6242	65.2441	1301	12.9104	42.1426	60.619	1101	13.7194	43.0551	64.1957	1112	15.9676	48.1598	86.6895	1424	15.2516	50.6105	76.4918	1147	16.096	48.788	79.6849
GNB1	1	complement(1785285..1891117)	ENSG00000078369	8043	125.23	402.021	463.567	11304	142.234	464.284	526.701	8801	139.055	436.392	513.157	3626	66.0192	199.12	282.676	5654	76.7836	254.796	303.711	4492	79.9283	242.268	312.07
CALML6	1	1915108..1917296	ENSG00000169885	0	0	0	0	0	0	0	0	0	0	0	0	0	0	0	0	0	0	0	0	2	0.144599	0.438289	0.138945
TMEM52	1	complement(1917590..1919279)	ENSG00000178821	0	0	0	0	1	0.0279242	0.0911509	0.0465942	1	0.0350641	0.110041	0.0583067	0	0	0	0	0	0	0	0	0	0	0	0
CFAP74	1	complement(1921951..2003837)	ENSG00000142609	0	0	0	0	0	0	0	0	0	0	0	0	0	0	0	0	0	0	0	0	0	0	0	0
GABRD	1	2019329..2030758	ENSG00000187730	0	0	0	0	0	0	0	0	0	0	0	0	0	0	0	0	0	0	0	0	0	0	0	0
PRKCZ	1	2050411..2185395	ENSG00000067606	3	0.0278096	0.0892762	0.172908	0	0	0	0	0	0	0	0	0	0	0	0	0	0	0	0	0	0	0	0
FAAP20	1	complement(2184461..2212720)	ENSG00000162585	1139	17.0552	54.7515	65.6476	1152	13.9401	45.5035	53.6765	1143	17.3677	54.5045	66.6446	1205	21.0994	63.6379	93.9396	1114	14.5492	48.2797	59.8398	1161	19.8671	60.2185	80.6575
SKI	1	2228319..2310213	ENSG00000157933	1422	12.1568	39.0264	81.9586	1941	13.4099	43.7729	90.4393	1496	12.9782	40.7291	87.2268	609	6.08819	18.3625	47.4765	1262	9.41023	31.2266	67.7898	999	9.76012	29.5836	69.403
MORN1	1	complement(2321253..2391707)	ENSG00000116151	44	0.341621	1.09669	2.53599	67	0.420385	1.37223	3.12181	44	0.346663	1.08792	2.5655	24	0.217899	0.657203	1.871	45	0.304738	1.01123	2.41723	32	0.283931	0.860612	2.22312
RER1	1	2391775..2405442	ENSG00000157916	2459	25.3374	81.3396	141.727	2987	24.8725	81.1894	139.177	2636	27.5621	86.4974	153.697	2857	34.4243	103.827	222.727	3154	28.3457	94.0616	169.421	2770	32.6177	98.8665	192.439
PEX10	1	complement(2403964..2413797)	ENSG00000157911	563	8.45704	27.1493	32.4491	770	9.34718	30.5113	35.8775	548	8.35321	26.2147	31.9521	361	6.34116	19.1255	28.1429	539	7.06188	23.434	28.953	423	7.26141	22.0098	29.3868
PLCH2	1	2425980..2505532	ENSG00000149527	0	0	0	0	0	0	0	0	0	0	0	0	0	0	0	0	0	0	0	0	1	0.00953783	0.0289098	0.0694724
PANK4	1	complement(2508537..2526611)	ENSG00000157881	428	6.52337	20.9417	24.6683	488	6.01074	19.6204	22.738	401	6.20205	19.4637	23.381	273	4.86567	14.6753	21.2826	390	5.18459	17.2044	20.9493	292	5.08606	15.4162	20.286
HES5	1	complement(2528745..2530263)	ENSG00000197921	1	0.039278	0.126092	0.0576361	0	0	0	0	0	0	0	0	0	0	0	0	0	0	0	0	0	0	0	0
TNFRSF14	1	2555639..2565382	ENSG00000157873	5	0.0957364	0.307339	0.288181	7	0.108314	0.353562	0.326159	6	0.116579	0.365858	0.34984	6	0.134341	0.405186	0.467749	4	0.0668019	0.221674	0.214865	7	0.153171	0.46427	0.486307
AL139246.2	1	2566410..2569888	ENSG00000225931	0	0	0	0	0	0	0	0	0	0	0	0	0	0	0	0	0	0	0	0	0	0	0	0
PRXL2B	1	2586491..2591469	ENSG00000157870	457	8.34475	26.7888	26.3397	554	8.17498	26.685	25.8132	463	8.57908	26.9235	26.996	257	5.48759	16.5511	20.0353	361	5.74945	19.0788	19.3915	299	6.23934	18.9118	20.7723
MMEL1	1	complement(2590639..2633016)	ENSG00000142606	0	0	0	0	0	0	0	0	0	0	0	0	0	0	0	0	0	0	0	0	0	0	0	0
TTC34	1	complement(2635976..2801717)	ENSG00000215912	0	0	0	0	0	0	0	0	0	0	0	0	0	0	0	0	0	0	0	0	0	0	0	0
ACTRT2	1	3021467..3022903	ENSG00000169717	0	0	0	0	0	0	0	0	0	0	0	0	0	0	0	0	0	0	0	0	0	0	0	0
PRDM16	1	3069168..3438621	ENSG00000142611	0	0	0	0	1	0.00468047	0.0152781	0.0465942	0	0	0	0	0	0	0	0	0	0	0	0	0	0	0	0
AL512383.1	1	3205988..3208664	ENSG00000279839	0	0	0	0	0	0	0	0	0	0	0	0	0	0	0	0	0	0	0	0	0	0	0	0
ARHGEF16	1	3454665..3481113	ENSG00000130762	0	0	0	0	0	0	0	0	0	0	0	0	0	0	0	0	0	0	0	0	0	0	0	0
MEGF6	1	complement(3487951..3611508)	ENSG00000162591	0	0	0	0	1	0.00520832	0.0170011	0.0465942	0	0	0	0	0	0	0	0	1	0.00562133	0.0186537	0.0537161	0	0	0	0
TPRG1L	1	3625015..3630127	ENSG00000158109	343	7.42915	23.8495	19.7692	406	7.10642	23.197	18.9172	386	8.48389	26.6248	22.5064	316	8.00357	24.1395	24.6348	384	7.25434	24.0726	20.627	293	7.25242	21.9826	20.3554
WRAP73	1	complement(3630767..3652761)	ENSG00000116213	140	3.48019	11.1723	8.06906	163	3.27448	10.6887	7.59485	135	3.40543	10.6872	7.87141	68	1.97668	5.96184	5.30116	151	3.27397	10.8642	8.11114	115	3.26696	9.90236	7.98933
TP73	1	3652516..3736201	ENSG00000078900	1	0.00935493	0.0300317	0.0576361	0	0	0	0	1	0.00949299	0.0297916	0.0583067	2	0.0218787	0.0659882	0.155916	1	0.00815948	0.0270762	0.0537161	0	0	0	0
CCDC27	1	3746460..3771645	ENSG00000162592	0	0	0	0	0	0	0	0	0	0	0	0	0	0	0	0	0	0	0	0	0	0	0	0
SMIM1	1	3772761..3775982	ENSG00000235169	0	0	0	0	0	0	0	0	0	0	0	0	0	0	0	0	0	0	0	0	0	0	0	0
LRRC47	1	complement(3778559..3796498)	ENSG00000130764	389	4.55108	14.6102	22.4205	529	5.00151	16.3261	24.6483	469	5.56802	17.474	27.3459	375	5.13036	15.4736	29.2343	479	4.8879	16.2199	25.73	375	5.0138	15.1972	26.0522
CEP104	1	complement(3812086..3857214)	ENSG00000116198	302	2.18797	7.02394	17.4061	433	2.53514	8.27527	20.1753	324	2.382	7.47537	18.8914	205	1.73676	5.23822	15.9814	306	1.93365	6.41655	16.4371	259	2.14439	6.49979	17.9934
DFFB	1	3857267..3885429	ENSG00000169598	21	0.306852	0.985073	1.21036	34	0.401484	1.31053	1.5842	30	0.444829	1.396	1.7492	22	0.375909	1.13378	1.71508	43	0.548024	1.81855	2.30979	36	0.601149	1.82212	2.50101
C1orf174	1	complement(3889125..3900293)	ENSG00000198912	145	4.58394	14.7156	8.35724	216	5.5183	18.013	10.0643	159	5.10071	16.0075	9.27077	172	6.35845	19.1777	13.4088	161	4.43934	14.7314	8.6483	155	5.59981	16.9734	10.7682
AJAP1	1	4654609..4792534	ENSG00000196581	0	0	0	0	0	0	0	0	0	0	0	0	1	0.00486651	0.0146778	0.0779582	0	0	0	0	0	0	0	0
NPHP4	1	complement(5862811..5992473)	ENSG00000131697	73	0.614088	1.97138	4.20744	88	0.598234	1.95277	4.10029	60	0.512179	1.60736	3.4984	51	0.501683	1.51312	3.97587	69	0.506266	1.67998	3.70641	62	0.596033	1.80661	4.30729
KCNAB2	1	5990927..6101193	ENSG00000069424	33	0.141153	0.453136	1.90199	40	0.138266	0.451331	1.86377	20	0.0868096	0.272433	1.16613	37	0.185067	0.558178	2.88445	55	0.205192	0.680902	2.95439	50	0.244408	0.740816	3.47362
CHD5	1	complement(6101787..6180321)	ENSG00000116254	0	0	0	0	1	0.00416345	0.0135905	0.0465942	2	0.010456	0.0328139	0.116613	0	0	0	0	4	0.0179744	0.0596459	0.214865	1	0.00588768	0.0178459	0.0694724
AL031847.2	1	complement(6159430..6197757)	ENSG00000285629	2	0.156875	0.503609	0.115272	0	0	0	0	2	0.15919	0.499583	0.116613	0	0	0	0	0	0	0	0	0	0	0	0
RPL22	1	complement(6185020..6209389)	ENSG00000116251	3073	52.4995	168.537	177.116	3296	45.5051	148.539	153.574	2959	51.298	160.987	172.53	2983	59.5933	179.739	232.549	2943	43.8535	145.522	158.087	2557	49.9222	151.317	177.641
RNF207	1	6205475..6221299	ENSG00000158286	0	0	0	0	3	0.0316699	0.103378	0.139783	0	0	0	0	0	0	0	0	1	0.0113938	0.0378087	0.0537161	2	0.0298569	0.0904983	0.138945
ICMT	1	complement(6221193..6235972)	ENSG00000116237	864	9.15102	29.3771	49.7976	1197	10.2454	33.4434	55.7732	891	9.57626	30.053	51.9513	496	6.14312	18.5282	38.6673	714	6.59592	21.8877	38.3533	486	5.8825	17.8303	33.7636
HES3	1	6244179..6245578	ENSG00000173673	0	0	0	0	0	0	0	0	0	0	0	0	0	0	0	0	0	0	0	0	0	0	0	0
GPR153	1	complement(6247353..6261098)	ENSG00000158292	0	0	0	0	0	0	0	0	2	0.0251413	0.0789003	0.116613	1	0.0144859	0.0436909	0.0779582	1	0.0108048	0.0358543	0.0537161	0	0	0	0
ACOT7	1	complement(6264269..6394391)	ENSG00000097021	767	11.0797	35.5689	44.2069	1035	12.0824	39.4399	48.225	793	11.6244	36.4806	46.2372	701	11.8414	35.7148	54.6487	898	11.3144	37.5455	48.2371	754	12.4473	37.7287	52.3822
HES2	1	complement(6412418..6424670)	ENSG00000069812	0	0	0	0	0	0	0	0	0	0	0	0	0	0	0	0	0	0	0	0	0	0	0	0
ESPN	1	6424776..6461367	ENSG00000187017	1	0.0079822	0.0256249	0.0576361	0	0	0	0	1	0.00810001	0.0254201	0.0583067	0	0	0	0	2	0.0139243	0.0462061	0.107432	3	0.0273662	0.0829487	0.208417
TNFRSF25	1	complement(6460786..6466195)	ENSG00000215788	99	2.36057	7.57803	5.70598	122	2.35083	7.67365	5.68449	103	2.49219	7.82119	6.00559	102	2.84402	8.57784	7.95173	116	2.41247	8.00546	6.23107	98	2.67041	8.09418	6.8083
PLEKHG5	1	complement(6466092..6520061)	ENSG00000171680	358	2.99943	9.62894	20.6337	475	3.2161	10.4981	22.1322	328	2.78864	8.75151	19.1246	263	2.57669	7.77154	20.503	445	3.2519	10.791	23.9037	292	2.79582	8.4743	20.286
NOL9	1	complement(6521347..6554513)	ENSG00000162408	921	7.22736	23.2017	53.0829	1070	6.78553	22.1495	49.8558	865	6.88809	21.6167	50.4353	570	5.23054	15.7758	44.4362	844	5.77676	19.1694	45.3364	681	6.10714	18.5111	47.3107
TAS1R1	1	6555307..6579755	ENSG00000173662	0	0	0	0	3	0.0456142	0.148895	0.139783	0	0	0	0	0	0	0	0	1	0.0164105	0.054456	0.0537161	0	0	0	0
ZBTB48	1	6579994..6589280	ENSG00000204859	162	3.58954	11.5234	9.33705	212	3.79612	12.3914	9.87797	164	3.68749	11.5724	9.5623	162	4.1975	12.66	12.6292	160	3.09219	10.261	8.59458	156	3.9502	11.9733	10.8377
KLHL21	1	complement(6590724..6614607)	ENSG00000162413	2640	19.8943	63.8659	152.159	3992	24.3106	79.3553	186.004	2899	22.1685	69.5708	169.031	1591	14.02	42.2855	124.031	2968	19.5079	64.7345	159.429	2219	19.1096	57.9226	154.159
PHF13	1	6613731..6624030	ENSG00000116273	570	8.16143	26.2003	32.8526	893	10.3329	33.729	41.6086	642	9.32801	29.2739	37.4329	403	6.74758	20.3513	31.4171	641	8.00518	26.5642	34.432	402	6.57791	19.9381	27.9279
THAP3	1	6624866..6635586	ENSG00000041988	301	4.69221	15.0632	17.3485	325	4.09425	13.3646	15.1431	270	4.27108	13.4038	15.7428	267	4.86714	14.6797	20.8148	213	2.89609	9.61031	11.4415	235	4.18648	12.6895	16.326
DNAJC11	1	complement(6634168..6701924)	ENSG00000007923	1681	25.1565	80.7588	96.8863	2027	24.5141	80.0196	94.4464	1581	24.0092	75.3474	92.1829	1342	23.4848	70.8322	104.62	1911	24.9439	82.7732	102.652	1477	25.26	76.5647	102.611
CAMTA1	1	6785454..7769706	ENSG00000171735	429	2.38225	7.64762	24.7259	479	2.14954	7.01658	22.3186	450	2.53574	7.95785	26.238	422	2.74027	8.26491	32.8984	458	2.21828	7.36108	24.602	459	2.91281	8.82892	31.8878
VAMP3	1	7771296..7781432	ENSG00000049245	2993	58.2952	187.143	172.505	3524	55.4679	181.06	164.198	3113	61.5273	193.09	181.509	685	15.6016	47.0557	53.4014	1049	17.8206	59.1355	56.3482	858	19.0978	57.8867	59.6073
PER3	1	7784320..7845177	ENSG00000049246	180	1.44322	4.63311	10.3745	214	1.38661	4.52621	9.97116	170	1.38316	4.34073	9.91214	121	1.13448	3.4217	9.43294	225	1.57349	5.22143	12.0861	156	1.4294	4.33262	10.8377
UTS2	1	complement(7843083..7853512)	ENSG00000049247	1	0.0290363	0.0932141	0.0576361	0	0	0	0	1	0.0294648	0.0924689	0.0583067	1	0.0339542	0.102409	0.0779582	1	0.0253258	0.0840404	0.0537161	0	0	0	0
TNFRSF9	1	complement(7915894..7943165)	ENSG00000049249	237	1.94676	6.24961	13.6598	348	2.31006	7.54058	16.2148	238	1.98383	6.22581	13.877	145	1.39279	4.20077	11.3039	246	1.76247	5.84853	13.2142	180	1.68969	5.12157	12.505
PARK7	1	7954291..7985505	ENSG00000116288	3363	123.422	396.218	193.83	3613	107.156	349.781	168.345	3154	117.46	368.623	183.899	3564	152.952	461.319	277.843	3562	114.021	378.362	191.337	3170	132.953	402.988	220.228
ERRFI1	1	complement(8004404..8026309)	ENSG00000116285	4502	56.0235	179.85	259.478	5652	56.8391	185.536	263.35	3582	45.2327	141.953	208.855	2023	29.4383	88.7885	157.709	3851	41.7984	138.703	206.861	2306	32.794	99.4007	160.203
SLC45A1	1	8317826..8344167	ENSG00000162426	5	0.093331	0.299617	0.288181	4	0.0603387	0.196959	0.186377	5	0.0947084	0.297221	0.291534	3	0.065483	0.197503	0.233875	13	0.211651	0.702338	0.69831	4	0.085327	0.258632	0.27789
RERE	1	complement(8352397..8848921)	ENSG00000142599	1151	4.90347	15.7414	66.3392	1613	5.55319	18.1269	75.1564	1109	4.79427	15.0457	64.6621	632	3.14845	9.49601	49.2696	1237	4.59642	15.2526	66.4469	741	3.60759	10.9348	51.4791
ENO1	1	complement(8861000..8879190)	ENSG00000074800	53873	960.773	3084.33	3105.03	62236	896.956	2927.87	2899.84	51058	924.009	2899.8	2977.02	50202	1046.94	3157.67	3913.66	57116	888.442	2948.18	3068.05	46738	952.555	2887.26	3247
CA6	1	8945867..8975092	ENSG00000131686	3	0.0586071	0.188144	0.172908	0	0	0	0	0	0	0	0	0	0	0	0	0	0	0	0	0	0	0	0
SLC2A7	1	complement(9003300..9026345)	ENSG00000197241	0	0	0	0	0	0	0	0	0	0	0	0	0	0	0	0	0	0	0	0	0	0	0	0
SLC2A5	1	complement(9035106..9088478)	ENSG00000142583	0	0	0	0	0	0	0	0	0	0	0	0	2	0.0187258	0.0564786	0.155916	3	0.0209508	0.0695226	0.161148	2	0.0183003	0.0554694	0.138945
GPR157	1	complement(9100305..9129102)	ENSG00000180758	159	1.59104	5.10765	9.16415	234	1.89226	6.17676	10.903	172	1.74653	5.48109	10.0288	297	3.4753	10.4818	23.1536	404	3.52604	11.7007	21.7013	336	3.84232	11.6463	23.3427
H6PD	1	9234775..9271337	ENSG00000049239	333	1.85788	5.96429	19.1928	503	2.26789	7.40292	23.4369	375	2.12309	6.66285	21.865	479	3.12508	9.42554	37.342	873	4.24826	14.0973	46.8942	523	3.33462	10.1075	36.3341
SPSB1	1	9292894..9369532	ENSG00000171621	470	7.21213	23.1528	27.089	618	7.66362	25.0158	28.7952	460	7.16285	22.479	26.8211	433	7.76971	23.4342	33.7559	710	9.50267	31.5334	38.1385	600	10.5217	31.892	41.6835
SLC25A33	1	9539465..9585173	ENSG00000171612	392	5.27441	16.9322	22.5934	541	5.88254	19.202	25.2075	487	6.64935	20.8675	28.3954	331	5.20795	15.7077	25.8042	417	4.89379	16.2394	22.3996	439	6.75029	20.4606	30.4984
TMEM201	1	9588911..9614877	ENSG00000188807	612	4.85456	15.5844	35.2733	761	4.87824	15.9237	35.4582	597	4.80546	15.0809	34.8091	371	3.44131	10.3793	28.9225	593	4.10275	13.6144	31.8537	462	4.18804	12.6942	32.0963
PIK3CD	1	9651731..9729114	ENSG00000171608	778	7.13062	22.8911	44.8409	1062	7.86597	25.6763	49.483	897	8.34263	26.1815	52.3011	550	5.8947	17.779	42.877	911	7.28263	24.1665	48.9354	652	6.82913	20.6996	45.296
CLSTN1	1	complement(9728926..9823984)	ENSG00000171603	2421	25.6785	82.4347	139.537	3235	27.7287	90.5128	150.732	2461	26.488	83.1267	143.493	1690	20.9611	63.2205	131.749	2816	26.0513	86.4479	151.265	2052	24.8727	75.3908	142.557
AL357140.3	1	complement(9826289..9828271)	ENSG00000280113	0	0	0	0	0	0	0	0	0	0	0	0	0	0	0	0	0	0	0	0	0	0	0	0
CTNNBIP1	1	complement(9848276..9910336)	ENSG00000178585	293	4.5634	14.6497	16.8874	434	5.46249	17.8308	20.2219	353	5.57902	17.5085	20.5823	245	4.46209	13.4581	19.0998	305	4.14326	13.7489	16.3834	245	4.36071	13.2176	17.0207
LZIC	1	complement(9922113..9943407)	ENSG00000162441	605	5.9917	19.2349	34.8699	723	5.78647	18.8883	33.6876	594	5.96959	18.7342	34.6342	559	6.47379	19.5255	43.5786	679	5.86525	19.4631	36.4733	479	5.42127	16.4322	33.2773
NMNAT1	1	9943428..9985501	ENSG00000173614	104	1.25924	4.04247	5.99416	155	1.51665	4.95069	7.2221	105	1.29011	4.04872	6.12221	155	2.19461	6.61914	12.0835	231	2.43954	8.09529	12.4084	162	2.24161	6.79445	11.2545
RBP7	1	9997206..10016021	ENSG00000162444	0	0	0	0	0	0	0	0	0	0	0	0	0	0	0	0	0	0	0	0	0	0	0	0
UBE4B	1	10032832..10181239	ENSG00000130939	1141	8.53764	27.408	65.7628	1468	8.87684	28.976	68.4003	1079	8.19288	25.7115	62.9129	922	8.06742	24.3321	71.8774	1632	10.6511	35.3443	87.6647	1159	9.91074	30.0401	80.5186
KIF1B	1	10210805..10381603	ENSG00000054523	1843	5.83025	18.7166	106.223	2507	6.40908	20.9207	116.812	1628	5.22611	16.401	94.9233	962	3.55867	10.7333	74.9958	1897	5.23421	17.369	101.899	1089	3.93695	11.9332	75.6555
PGD	1	10398592..10420511	ENSG00000142657	2270	45.8265	147.115	130.834	2601	42.4338	138.513	121.191	2070	42.4057	133.081	120.695	2337	55.1698	166.397	182.188	2880	50.7114	168.279	154.702	2431	56.085	169.997	168.887
CENPS-CORT	1	10430102..10452153	ENSG00000251503	44	1.01969	3.27346	2.53599	61	1.14242	3.7291	2.84225	39	0.917152	2.87828	2.27396	84	2.27638	6.86578	6.54849	47	0.950023	3.15253	2.52466	31	0.821006	2.48852	2.15365
CENPS	1	10430433..10442808	ENSG00000175279	230	7.84838	25.1953	13.2563	266	7.33523	23.9439	12.3941	256	8.86451	27.8193	14.9265	215	8.57911	25.8754	16.761	266	7.91691	26.2712	14.2885	236	9.20311	27.8952	16.3955
CORT	1	10449719..10451902	ENSG00000241563	9	0.414191	1.32966	0.518725	4	0.148764	0.485601	0.186377	6	0.280203	0.879354	0.34984	1	0.0538158	0.162314	0.0779582	3	0.120421	0.399601	0.161148	3	0.157779	0.47824	0.208417
DFFA	1	complement(10456522..10472529)	ENSG00000160049	1859	14.5925	46.8458	107.146	2256	14.311	46.7144	105.116	1674	13.3343	41.8466	97.6054	1255	11.5198	34.7449	97.8375	1669	11.4269	37.9188	89.6522	1326	11.895	36.0546	92.1204
PEX14	1	10472288..10630758	ENSG00000142655	603	15.0256	48.2361	34.7546	844	16.9956	55.4776	39.3255	659	16.6634	52.2943	38.4241	430	12.5295	37.7902	33.522	556	12.084	40.0992	29.8662	539	15.3488	46.5231	37.4456
CASZ1	1	complement(10636604..10796650)	ENSG00000130940	10	0.0593179	0.190426	0.576361	18	0.0862856	0.281656	0.838695	9	0.054174	0.170013	0.52476	14	0.0971104	0.292894	1.09141	14	0.0724329	0.240359	0.752026	9	0.0610097	0.184924	0.625252
C1orf127	1	complement(10946471..10982037)	ENSG00000175262	0	0	0	0	0	0	0	0	0	0	0	0	0	0	0	0	1	0.0162459	0.0539099	0.0537161	1	0.0212859	0.0645189	0.0694724
TARDBP	1	11012344..11026420	ENSG00000120948	5082	46.5454	149.423	292.907	5589	41.3672	135.032	260.415	4488	41.7116	130.903	261.681	3257	34.8828	105.21	253.91	4226	33.7593	112.026	227.004	3182	33.3052	100.95	221.061
AL109811.3	1	11012662..11030528	ENSG00000277726	37	1.01915	3.27173	2.13254	27	0.601006	1.96182	1.25804	43	1.20189	3.77188	2.50719	18	0.579775	1.74865	1.40325	35	0.840862	2.79029	1.88006	4	0.125912	0.381646	0.27789
MASP2	1	complement(11026523..11047239)	ENSG00000009724	14	0.278842	0.895155	0.806906	16	0.257531	0.840641	0.745507	13	0.262746	0.82457	0.757987	2	0.0465813	0.140494	0.155916	10	0.173721	0.57647	0.537161	3	0.0682844	0.206975	0.208417
SRM	1	complement(11054584..11060020)	ENSG00000116649	3022	88.839	285.196	174.176	3598	85.4772	279.017	167.646	3034	90.5081	284.04	176.903	2539	87.2818	263.25	197.936	2842	72.8711	241.813	152.661	2794	93.8655	284.512	194.106
EXOSC10	1	complement(11066618..11099869)	ENSG00000171824	965	17.1393	55.0216	55.6189	1311	18.8169	61.4227	61.085	1013	18.2574	57.2967	59.0647	558	11.5892	34.954	43.5007	989	15.3209	50.8404	53.1253	704	14.2892	43.3116	48.9086
MTOR	1	complement(11106535..11262551)	ENSG00000198793	2176	11.6697	37.4627	125.416	3190	13.8252	45.1285	148.635	2213	12.0433	37.7951	129.033	1295	8.12121	24.4943	100.956	2594	12.1337	40.264	139.34	1416	8.67827	26.3044	98.373
ANGPTL7	1	11189355..11195981	ENSG00000171819	0	0	0	0	2	0.0377931	0.123365	0.0931884	0	0	0	0	0	0	0	0	2	0.04079	0.135356	0.107432	0	0	0	0
UBIAD1	1	11273206..11296049	ENSG00000120942	468	4.78904	15.374	26.9737	606	5.01135	16.3582	28.2361	492	5.10893	16.0332	28.6869	229	2.74025	8.26483	17.8524	385	3.43625	11.4028	20.6807	290	3.39134	10.2794	20.147
DISP3	1	11479155..11537551	ENSG00000204624	0	0	0	0	0	0	0	0	0	0	0	0	0	0	0	0	0	0	0	0	0	0	0	0
FBXO2	1	complement(11637018..11655785)	ENSG00000116661	2	0.0410126	0.131661	0.115272	2	0.0331435	0.108188	0.0931884	1	0.020809	0.0653043	0.0583067	1	0.0239795	0.0723243	0.0779582	0	0	0	0	0	0	0	0
FBXO44	1	11654375..11663327	ENSG00000132879	85	1.25329	4.02338	4.89907	92	1.09622	3.57833	4.28667	63	0.942616	2.95819	3.67332	51	0.879333	2.65215	3.97587	39	0.501554	1.66434	2.09493	57	0.960455	2.9112	3.95993
FBXO6	1	11664200..11674354	ENSG00000116663	1	0.0360139	0.115614	0.0576361	0	0	0	0	1	0.0365454	0.11469	0.0583067	0	0	0	0	1	0.0314117	0.104236	0.0537161	0	0	0	0
MAD2L2	1	complement(11674480..11691650)	ENSG00000116670	1161	24.9903	80.2255	66.9156	1297	22.5611	73.6446	60.4327	1186	25.9052	81.2978	69.1518	878	22.0997	66.6547	68.4473	881	16.5401	54.8862	47.3239	842	20.712	62.7795	58.4958
DRAXIN	1	11691710..11725857	ENSG00000162490	1	0.00706097	0.0226675	0.0576361	0	0	0	0	0	0	0	0	0	0	0	0	0	0	0	0	1	0.00806928	0.0244585	0.0694724
AGTRAP	1	11736084..11754802	ENSG00000177674	723	25.8234	82.8999	41.6709	909	26.2373	85.6446	42.3541	724	26.2408	82.3509	42.2141	556	23.2221	70.0401	43.3447	768	23.9254	79.3933	41.254	673	27.4702	83.2638	46.7549
C1orf167	1	11761787..11789585	ENSG00000215910	0	0	0	0	0	0	0	0	0	0	0	0	0	0	0	0	0	0	0	0	0	0	0	0
MTHFR	1	complement(11785723..11806455)	ENSG00000177000	185	0.96169	3.08727	10.6627	241	1.01242	3.30477	11.2292	230	1.21326	3.80755	13.4105	114	0.692979	2.09009	8.88723	185	0.838797	2.78344	9.93748	178	1.05744	3.20515	12.3661
CLCN6	1	11806096..11848079	ENSG00000011021	500	3.63665	11.6746	28.8181	644	3.78527	12.356	30.0067	502	3.70508	11.6276	29.27	332	2.82371	8.51658	25.8821	592	3.75556	12.4623	31.7999	456	3.79024	11.4885	31.6794
NPPA	1	complement(11845709..11848345)	ENSG00000175206	1	0.0464322	0.149059	0.0576361	1	0.0375231	0.122484	0.0465942	3	0.141352	0.443603	0.17492	0	0	0	0	0	0	0	0	0	0	0	0
NPPB	1	complement(11857464..11858945)	ENSG00000120937	0	0	0	0	0	0	0	0	0	0	0	0	0	0	0	0	0	0	0	0	0	0	0	0
KIAA2013	1	complement(11919591..11926428)	ENSG00000116685	1372	21.7463	69.8112	79.0768	1831	23.453	76.5561	85.314	1562	25.1232	78.8435	91.0751	1122	20.7958	62.722	87.4691	1589	21.9673	72.8956	85.3549	1266	22.9316	69.5073	87.9521
PLOD1	1	11934205..11975538	ENSG00000083444	2598	41.6481	133.701	149.739	3490	45.2128	147.585	162.614	2643	42.9948	134.93	154.105	2487	46.6212	140.614	193.882	3709	51.8603	172.092	199.233	2681	49.116	148.874	186.256
MFN2	1	11980181..12013514	ENSG00000116688	3401	37.282	119.685	196.021	4077	36.1171	117.895	189.965	3232	35.9523	112.828	188.447	2367	30.3419	91.5138	184.527	3879	37.0881	123.072	208.365	2857	35.7909	108.485	198.483
MIIP	1	12019466..12032045	ENSG00000116691	360	12.1489	39.0011	20.749	440	11.9996	39.1695	20.5014	404	13.835	43.418	23.5559	328	12.9437	39.0395	25.5703	355	10.4492	34.6744	19.0692	331	12.7654	38.6926	22.9954
TNFRSF8	1	12063303..12144207	ENSG00000120949	37	0.504761	1.62041	2.13254	60	0.661478	2.15922	2.79565	45	0.622959	1.95502	2.6238	30	0.478583	1.44345	2.33875	50	0.594944	1.97424	2.68581	38	0.592431	1.7957	2.63995
TNFRSF1B	1	12166991..12209228	ENSG00000028137	12	0.168753	0.541741	0.691634	20	0.22729	0.741926	0.931884	16	0.228325	0.716546	0.932907	30	0.493336	1.48795	2.33875	56	0.686879	2.27932	3.0081	38	0.610695	1.85106	2.63995
VPS13D	1	12230030..12512047	ENSG00000048707	965	2.97598	9.55365	55.6189	1375	3.42677	11.1858	64.067	942	2.94792	9.25139	54.9249	538	1.94015	5.85168	41.9415	1180	3.17399	10.5325	63.385	643	2.26612	6.86877	44.6708
DHRS3	1	complement(12567910..12618210)	ENSG00000162496	187	3.52346	11.3112	10.778	174	2.64946	8.64844	8.10739	165	3.15482	9.9007	9.62061	114	2.5118	7.57581	8.88723	138	2.26793	7.52582	7.41283	103	2.21787	6.7225	7.15566
AADACL4	1	12644547..12667086	ENSG00000204518	0	0	0	0	0	0	0	0	0	0	0	0	0	0	0	0	0	0	0	0	0	0	0	0
AADACL3	1	12716110..12728760	ENSG00000188984	0	0	0	0	0	0	0	0	0	0	0	0	0	0	0	0	0	0	0	0	0	0	0	0
C1orf158	1	12746200..12763699	ENSG00000157330	0	0	0	0	0	0	0	0	0	0	0	0	0	0	0	0	0	0	0	0	0	0	0	0
PRAMEF12	1	12774841..12777906	ENSG00000116726	0	0	0	0	0	0	0	0	0	0	0	0	0	0	0	0	0	0	0	0	0	0	0	0
PRAMEF1	1	12791397..12796628	ENSG00000116721	0	0	0	0	0	0	0	0	0	0	0	0	0	0	0	0	0	0	0	0	0	0	0	0
PRAMEF11	1	complement(12824605..12831410)	ENSG00000239810	0	0	0	0	0	0	0	0	0	0	0	0	0	0	0	0	0	0	0	0	0	0	0	0
HNRNPCL1	1	complement(12847408..12848725)	ENSG00000179172	0	0	0	0	0	0	0	0	0	0	0	0	0	0	0	0	0	0	0	0	0	0	0	0
PRAMEF2	1	12857086..12861909	ENSG00000120952	0	0	0	0	1	0.0255943	0.0835458	0.0465942	0	0	0	0	0	0	0	0	0	0	0	0	0	0	0	0
PRAMEF4	1	complement(12879212..12886201)	ENSG00000243073	0	0	0	0	0	0	0	0	0	0	0	0	0	0	0	0	0	0	0	0	0	0	0	0
PRAMEF10	1	complement(12892896..12898270)	ENSG00000187545	0	0	0	0	0	0	0	0	0	0	0	0	0	0	0	0	0	0	0	0	0	0	0	0
PRAMEF7	1	12916610..12920482	ENSG00000204510	0	0	0	0	0	0	0	0	0	0	0	0	0	0	0	0	0	0	0	0	0	0	0	0
PRAMEF6	1	complement(12938472..12947580)	ENSG00000232423	0	0	0	0	0	0	0	0	0	0	0	0	0	0	0	0	0	0	0	0	0	0	0	0
PRAMEF27	1	complement(13049476..13056491)	ENSG00000274764	0	0	0	0	0	0	0	0	0	0	0	0	0	0	0	0	0	0	0	0	0	0	0	0
HNRNPCL3	1	13060869..13062229	ENSG00000277058	0	0	0	0	0	0	0	0	0	0	0	0	0	0	0	0	0	0	0	0	0	0	0	0
PRAMEF25	1	13068677..13077884	ENSG00000229571	0	0	0	0	0	0	0	0	0	0	0	0	0	0	0	0	0	0	0	0	0	0	0	0
HNRNPCL2	1	complement(13115488..13116854)	ENSG00000275774	0	0	0	0	0	0	0	0	0	0	0	0	0	0	0	0	0	0	0	0	0	0	0	0
PRAMEF26	1	complement(13148905..13155961)	ENSG00000280267	0	0	0	0	0	0	0	0	0	0	0	0	0	0	0	0	0	0	0	0	0	0	0	0
HNRNPCL4	1	complement(13164586..13165467)	ENSG00000179412	0	0	0	0	0	0	0	0	0	0	0	0	0	0	0	0	0	0	0	0	0	0	0	0
PRAMEF9	1	13172455..13179464	ENSG00000204505	0	0	0	0	0	0	0	0	0	0	0	0	0	0	0	0	0	0	0	0	0	0	0	0
PRAMEF13	1	complement(13196188..13201409)	ENSG00000279169	0	0	0	0	0	0	0	0	0	0	0	0	0	0	0	0	0	0	0	0	0	0	0	0
PRAMEF18	1	complement(13222705..13226106)	ENSG00000279804	0	0	0	0	0	0	0	0	0	0	0	0	0	0	0	0	0	0	0	0	0	0	0	0
PRAMEF5	1	13254212..13263314	ENSG00000270601	0	0	0	0	0	0	0	0	0	0	0	0	0	0	0	0	0	0	0	0	0	0	0	0
PRAMEF8	1	complement(13281035..13285174)	ENSG00000182330	0	0	0	0	3	0.0650892	0.212466	0.139783	0	0	0	0	0	0	0	0	0	0	0	0	0	0	0	0
PRAMEF33	1	13303539..13308907	ENSG00000237700	0	0	0	0	0	0	0	0	0	0	0	0	0	0	0	0	0	0	0	0	0	0	0	0
PRAMEF15	1	13315581..13322598	ENSG00000204501	0	0	0	0	0	0	0	0	0	0	0	0	0	0	0	0	0	0	0	0	0	0	0	0
PRAMEF14	1	complement(13341892..13347134)	ENSG00000204481	0	0	0	0	0	0	0	0	0	0	0	0	0	0	0	0	0	0	0	0	0	0	0	0
PRAMEF19	1	complement(13369067..13371900)	ENSG00000204480	0	0	0	0	0	0	0	0	0	0	0	0	0	0	0	0	0	0	0	0	0	0	0	0
PRAMEF17	1	13389632..13392629	ENSG00000204479	0	0	0	0	0	0	0	0	0	0	0	0	0	0	0	0	0	0	0	0	0	0	0	0
PRAMEF20	1	13410450..13421328	ENSG00000204478	0	0	0	0	0	0	0	0	0	0	0	0	0	0	0	0	0	0	0	0	0	0	0	0
LRRC38	1	complement(13474973..13514003)	ENSG00000162494	0	0	0	0	0	0	0	0	0	0	0	0	0	0	0	0	0	0	0	0	0	0	0	0
PDPN	1	13583465..13617957	ENSG00000162493	0	0	0	0	0	0	0	0	0	0	0	0	0	0	0	0	0	0	0	0	0	0	0	0
PRDM2	1	13700198..13825079	ENSG00000116731	516	2.61821	8.40515	29.7402	668	2.73913	8.94113	31.1249	464	2.38911	7.49769	27.0543	255	1.51303	4.56344	19.8793	512	2.26593	7.51921	27.5027	376	2.18029	6.60859	26.1216
KAZN	1	13892792..15118043	ENSG00000189337	137	0.672699	2.15954	7.89615	169	0.670605	2.18901	7.87442	119	0.592939	1.86081	6.9385	64	0.367478	1.10835	4.98932	91	0.38973	1.29327	4.88817	65	0.36474	1.10555	4.51571
TMEM51	1	15152532..15220478	ENSG00000171729	309	7.18018	23.0502	17.8096	391	7.34233	23.967	18.2183	346	8.1586	25.604	20.1741	242	6.57573	19.833	18.8659	348	7.05307	23.4047	18.6932	292	7.75408	23.5031	20.286
FHAD1	1	15247272..15400283	ENSG00000142621	860	6.14165	19.7163	49.5671	1034	5.96742	19.479	48.1784	749	5.42789	17.0342	43.6717	677	5.65362	17.0518	52.7777	1059	6.59636	21.8892	56.8854	699	5.70471	17.2914	48.5612
EFHD2	1	15409888..15430339	ENSG00000142634	3708	76.0975	244.293	213.715	4798	79.5739	259.747	223.559	3912	81.4689	255.672	228.096	3385	81.2345	245.011	263.888	4578	81.9461	271.927	245.912	3791	88.9108	269.494	263.37
CTRC	1	15438442..15449242	ENSG00000162438	0	0	0	0	1	0.012066	0.0393862	0.0465942	1	0.0151512	0.0475486	0.0583067	0	0	0	0	2	0.0260457	0.0864292	0.107432	2	0.0341259	0.103438	0.138945
CELA2A	1	15456728..15472091	ENSG00000142615	0	0	0	0	0	0	0	0	0	0	0	0	0	0	0	0	0	0	0	0	0	0	0	0
CELA2B	1	15465909..15491395	ENSG00000215704	0	0	0	0	0	0	0	0	0	0	0	0	0	0	0	0	0	0	0	0	0	0	0	0
CASP9	1	complement(15490832..15526534)	ENSG00000132906	167	1.68047	5.39475	9.62524	163	1.32551	4.32676	7.59485	137	1.39894	4.39025	7.98802	113	1.32967	4.01041	8.80927	197	1.72903	5.73756	10.5821	143	1.64445	4.98444	9.93456
DNAJC16	1	15526813..15592379	ENSG00000116138	521	3.46605	11.1269	30.0284	684	3.67733	12.0037	31.8704	488	3.29442	10.3388	28.4537	296	2.30272	6.9452	23.0756	573	3.32486	11.0331	30.7793	394	2.99546	9.07943	27.3721
AGMAT	1	complement(15571699..15585051)	ENSG00000116771	4	0.0672104	0.215763	0.230545	11	0.149365	0.487562	0.512536	1	0.0170506	0.0535094	0.0583067	5	0.0982422	0.296307	0.389791	3	0.0439663	0.145896	0.161148	3	0.057606	0.174608	0.208417
DDI2	1	15617458..15669044	ENSG00000197312	1254	6.0669	19.4763	72.2757	1703	6.6583	21.7342	79.3499	1147	5.63112	17.672	66.8778	728	4.11862	12.4221	56.7536	1406	5.93302	19.688	75.5249	824	4.55582	13.809	57.2453
RSC1A1	1	15659869..15661722	ENSG00000215695	72	2.01957	6.48336	4.1498	61	1.38273	4.51354	2.84225	26	0.740054	2.32249	1.51597	7	0.229603	0.692503	0.545707	0	0	0	0	0	0	0	0
PLEKHM2	1	15684320..15734769	ENSG00000116786	2431	30.581	98.1729	140.113	3377	34.3303	112.062	157.349	2612	33.3428	104.639	152.297	1956	28.7731	86.7824	152.486	3170	34.7815	115.418	170.28	2547	36.6156	110.984	176.946
SLC25A34	1	15736258..15741392	ENSG00000162461	8	0.13296	0.426836	0.461089	9	0.12088	0.39458	0.419348	7	0.118057	0.370496	0.408147	9	0.174914	0.527558	0.701624	12	0.173954	0.577244	0.644594	6	0.11396	0.345421	0.416835
TMEM82	1	15742499..15747982	ENSG00000162460	0	0	0	0	0	0	0	0	0	0	0	0	0	0	0	0	0	0	0	0	0	0	0	0
FBLIM1	1	15756607..15786594	ENSG00000162458	205	2.54071	8.15634	11.8154	256	2.56402	8.36955	11.9281	228	2.86747	8.99892	13.2939	280	4.05799	12.2393	21.8283	420	4.54018	15.066	22.5608	396	5.60876	17.0005	27.5111
UQCRHL	1	complement(15807169..15809348)	ENSG00000233954	4	0.0954202	0.306324	0.230545	5	0.0963897	0.314638	0.232971	1	0.0242071	0.0759687	0.0583067	2	0.0557907	0.16827	0.155916	2	0.0416133	0.138088	0.107432	1	0.0272616	0.0826316	0.0694724
SPEN	1	15836095..15940456	ENSG00000065526	1929	7.08045	22.7301	111.18	2716	8.05635	26.2978	126.55	1745	6.4996	20.3975	101.745	878	3.76855	11.3663	68.4473	1963	6.2845	20.8543	105.445	1082	4.53864	13.7569	75.1692
ZBTB17	1	complement(15941869..15976132)	ENSG00000116809	589	10.9629	35.1938	33.9477	687	10.3335	33.7309	32.0102	554	10.4636	32.8378	32.3019	547	11.9056	35.9082	42.6431	751	12.1919	40.4573	40.3408	698	14.8469	45.002	48.4918
SRARP	1	16004236..16008807	ENSG00000183888	0	0	0	0	0	0	0	0	0	0	0	0	0	0	0	0	0	0	0	0	0	0	0	0
HSPB7	1	complement(16014028..16019594)	ENSG00000173641	2	0.0308813	0.0991368	0.115272	0	0	0	0	1	0.0156685	0.0491721	0.0583067	2	0.0361116	0.108916	0.155916	1	0.0134675	0.0446901	0.0537161	0	0	0	0
CLCNKA	1	16018875..16034050	ENSG00000186510	2	0.0402508	0.129215	0.115272	4	0.0650556	0.212356	0.186377	4	0.0816897	0.256365	0.233227	1	0.023534	0.0709808	0.0779582	0	0	0	0	2	0.0459986	0.139425	0.138945
CLCNKB	1	16043736..16057308	ENSG00000184908	0	0	0	0	0	0	0	0	0	0	0	0	0	0	0	0	0	0	0	0	0	0	0	0
FAM131C	1	complement(16057769..16073651)	ENSG00000185519	6	0.181409	0.582371	0.345817	14	0.342071	1.1166	0.652319	10	0.306811	0.962859	0.583067	4	0.141423	0.426545	0.311833	8	0.21097	0.700076	0.429729	10	0.345525	1.04731	0.694724
EPHA2	1	complement(16124337..16156069)	ENSG00000142627	3434	45.2564	145.285	197.923	4630	49.3107	160.961	215.731	3519	47.0611	147.691	205.181	1396	21.5138	64.8876	108.83	2460	28.2772	93.8343	132.142	1725	25.98	78.7471	119.84
ARHGEF19	1	complement(16197854..16212652)	ENSG00000142632	0	0	0	0	0	0	0	0	0	0	0	0	0	0	0	0	0	0	0	0	1	0.0164764	0.0499409	0.0694724
CPLANE2	1	complement(16231692..16237183)	ENSG00000132881	38	1.2555	4.03047	2.19017	63	1.6821	5.49077	2.93543	56	1.87751	5.89216	3.26518	29	1.12042	3.3793	2.26079	57	1.64259	5.45072	3.06182	24	0.906179	2.74669	1.66734
FBXO42	1	complement(16246840..16352480)	ENSG00000037637	479	3.80886	12.2274	27.6077	638	4.09977	13.3826	29.7271	435	3.51003	11.0155	25.3634	342	3.18007	9.59139	26.6617	482	3.34294	11.0931	25.8912	374	3.39861	10.3014	25.9827
SZRD1	1	16352575..16398145	ENSG00000055070	3876	51.3287	164.778	223.398	4995	53.4554	174.491	232.738	3922	52.7043	165.401	228.679	3608	55.872	168.515	281.273	5392	62.2799	206.668	289.637	4184	63.3196	191.926	290.673
SPATA21	1	complement(16387117..16437424)	ENSG00000187144	0	0	0	0	0	0	0	0	0	0	0	0	0	0	0	0	0	0	0	0	0	0	0	0
NECAP2	1	16440721..16460078	ENSG00000157191	753	18.3157	58.7982	43.4	897	17.632	57.5549	41.795	750	18.512	58.0958	43.73	690	19.6259	59.1936	53.7911	916	19.4333	64.4869	49.204	769	21.376	64.792	53.4243
NBPF1	1	complement(16562319..16613562)	ENSG00000219481	370	3.10347	9.96293	21.3254	444	3.0096	9.82401	20.6878	365	3.10671	9.74972	21.282	218	2.13822	6.44908	16.9949	450	3.29215	10.9246	24.1723	301	2.88524	8.74536	20.9112
CROCC	1	16740273..16972964	ENSG00000058453	204	1.59172	5.10984	11.7578	316	1.99253	6.50406	14.7238	239	1.89233	5.93866	13.9353	140	1.27737	3.85266	10.9141	292	1.9872	6.59427	15.6851	170	1.51585	4.59464	11.8103
MFAP2	1	complement(16974502..16980632)	ENSG00000117122	234	11.6449	37.3832	13.4869	273	10.979	35.838	12.7202	232	11.7158	36.7674	13.5272	300	17.458	52.6548	23.3875	349	15.1484	50.2682	18.7469	401	22.8053	69.1243	27.8584
ATP13A2	1	complement(16985958..17011928)	ENSG00000159363	549	6.94146	22.2839	31.6422	659	6.73355	21.9798	30.7056	517	6.63333	20.8172	30.1446	303	4.47994	13.5119	23.6213	568	6.26395	20.7861	30.5108	385	5.563	16.8618	26.7469
SDHB	1	complement(17018722..17054032)	ENSG00000117118	2359	92.3777	296.556	135.964	2779	87.9443	287.07	129.485	2437	96.8405	303.912	142.093	2411	110.405	332.991	187.957	2756	94.1326	312.367	148.042	2308	103.287	313.069	160.342
PADI2	1	complement(17066761..17119451)	ENSG00000117115	0	0	0	0	0	0	0	0	0	0	0	0	0	0	0	0	0	0	0	0	0	0	0	0
PADI1	1	17205128..17246007	ENSG00000142623	5	0.067608	0.217039	0.288181	12	0.131126	0.428025	0.55913	6	0.0823269	0.258365	0.34984	5	0.0790586	0.238448	0.389791	6	0.0707621	0.234815	0.322297	3	0.0463574	0.140512	0.208417
PADI3	1	17249098..17284233	ENSG00000142619	5	0.0815366	0.261754	0.288181	4	0.0527136	0.172069	0.186377	3	0.049644	0.155797	0.17492	3	0.0572078	0.172544	0.233875	6	0.0853406	0.283192	0.322297	5	0.09318	0.282435	0.347362
PADI4	1	17308195..17364004	ENSG00000159339	0	0	0	0	0	0	0	0	0	0	0	0	0	0	0	0	0	0	0	0	0	0	0	0
PADI6	1	17372196..17401699	ENSG00000276747	0	0	0	0	0	0	0	0	0	0	0	0	0	0	0	0	0	0	0	0	0	0	0	0
RCC2	1	complement(17406760..17439677)	ENSG00000179051	2723	34.7161	111.448	156.943	3425	35.2877	115.187	159.585	2820	36.4834	114.495	164.425	1352	20.1563	60.7934	105.399	2117	23.5411	78.118	113.717	1674	24.3899	73.9272	116.297
ARHGEF10L	1	17539698..17697874	ENSG00000074964	326	3.45633	11.0957	18.7894	492	4.21544	13.7602	22.9243	317	3.41052	10.7031	18.4832	200	2.47959	7.47867	15.5916	337	3.11638	10.3413	18.1023	259	3.13811	9.51182	17.9934
ACTL8	1	17755333..17827063	ENSG00000117148	12	0.338421	1.08642	0.691634	19	0.433022	1.41348	0.88529	13	0.372034	1.16754	0.757987	10	0.329783	0.994655	0.779582	8	0.196783	0.653	0.429729	13	0.418977	1.26995	0.903142
IGSF21	1	18107798..18378483	ENSG00000117154	0	0	0	0	0	0	0	0	0	0	0	0	0	0	0	0	0	0	0	0	0	0	0	0
AL365209.1	1	18109389..18115861	ENSG00000280222	0	0	0	0	0	0	0	0	0	0	0	0	0	0	0	0	0	0	0	0	0	0	0	0
KLHDC7A	1	18480982..18486126	ENSG00000179023	0	0	0	0	0	0	0	0	0	0	0	0	0	0	0	0	0	0	0	0	1	0.0115511	0.035012	0.0694724
PAX7	1	18630846..18748866	ENSG00000009709	0	0	0	0	0	0	0	0	0	0	0	0	0	0	0	0	0	0	0	0	0	0	0	0
TAS1R2	1	complement(18839599..18859682)	ENSG00000179002	0	0	0	0	0	0	0	0	0	0	0	0	0	0	0	0	0	0	0	0	0	0	0	0
ALDH4A1	1	complement(18871430..18902724)	ENSG00000159423	31	0.45812	1.47068	1.78672	28	0.334392	1.09153	1.30464	30	0.449885	1.41186	1.7492	41	0.708522	2.13697	3.19629	34	0.438247	1.45426	1.82635	40	0.675535	2.04759	2.7789
IFFO2	1	complement(18904280..18956676)	ENSG00000169991	384	3.23184	10.375	22.1323	531	3.61155	11.7889	24.7415	394	3.36494	10.5601	22.9728	180	1.77151	5.34303	14.0325	409	3.00237	9.96297	21.9699	208	2.00056	6.06384	14.4503
UBR4	1	complement(19074510..19210266)	ENSG00000127481	5944	15.6934	50.3797	342.589	8804	18.7844	61.3165	410.215	5718	15.3195	48.0768	333.398	3237	9.99381	30.1423	252.351	7071	16.2832	54.0337	379.827	4146	12.5094	37.9168	288.033
EMC1	1	complement(19215660..19251527)	ENSG00000127463	2308	17.5861	56.456	133.024	3038	18.7069	61.0636	141.553	2196	16.9797	53.2869	128.042	1478	13.1692	39.7196	115.222	2627	17.4589	57.935	141.112	1927	16.7798	50.8606	133.873
MRTO4	1	19251805..19260128	ENSG00000053372	2841	72.1052	231.476	163.744	3237	66.3923	216.72	150.825	2759	71.0574	222.998	160.868	2197	65.2044	196.662	171.274	2458	54.4125	180.561	132.034	1948	56.5008	171.258	135.332
AKR7L	1	complement(19265982..19274194)	ENSG00000211454	8	0.170925	0.548715	0.461089	1	0.0172662	0.0563608	0.0465942	9	0.195129	0.612369	0.52476	6	0.149906	0.452131	0.467749	3	0.0559062	0.185517	0.161148	2	0.0488334	0.148017	0.138945
AKR7A3	1	complement(19282573..19288770)	ENSG00000162482	1	0.0428017	0.137404	0.0576361	3	0.103768	0.338721	0.139783	1	0.0434334	0.136306	0.0583067	2	0.100102	0.301917	0.155916	4	0.149328	0.495527	0.214865	0	0	0	0
AKR7A2	1	complement(19303965..19312146)	ENSG00000053371	817	31.1948	100.143	47.0887	906	27.9556	91.2533	42.2143	797	30.8803	96.9108	46.4705	710	31.7008	95.6125	55.3503	737	24.5442	81.4468	39.5888	707	30.8496	93.5072	49.117
SLC66A1	1	19312326..19329300	ENSG00000040487	720	13.94	44.7511	41.498	916	14.332	46.7829	42.6803	862	16.9356	53.1487	50.2604	819	18.5424	55.9257	63.8477	1004	16.9546	56.2615	53.931	853	18.8734	57.2065	59.26
CAPZB	1	complement(19338775..19485539)	ENSG00000077549	3353	63.1545	202.742	193.254	4115	62.6355	204.457	191.735	3436	65.6729	206.1	200.342	2689	59.2261	178.631	209.63	3609	59.2897	196.745	193.862	3170	68.2339	206.821	220.228
MICOS10	1	19484403..19629821	ENSG00000173436	956	12.4946	40.1108	55.1001	1184	12.5053	40.8202	55.1675	1091	14.4694	45.409	63.6126	1089	16.6434	50.1981	84.8965	1124	12.813	42.5183	60.3769	1061	15.8471	48.0335	73.7103
NBL1	1	19596979..19658456	ENSG00000158747	20	0.289233	0.928512	1.15272	25	0.292171	0.953713	1.16485	14	0.205451	0.644762	0.816294	19	0.321309	0.969097	1.48121	24	0.302727	1.00456	1.28919	38	0.628017	1.90356	2.63995
MICOS10-NBL1	1	19597067..19656927	ENSG00000270136	115	4.68688	15.0461	6.62816	88	2.89834	9.46084	4.10029	91	3.76349	11.8109	5.30591	118	5.62367	16.9615	9.19907	61	2.16839	7.19553	3.27668	74	3.44658	10.4468	5.14096
HTR6	1	19664875..19680966	ENSG00000158748	0	0	0	0	0	0	0	0	0	0	0	0	0	0	0	0	0	0	0	0	0	0	0	0
TMCO4	1	complement(19682213..19799945)	ENSG00000162542	251	4.1504	13.3239	14.4667	321	4.28945	14.0017	14.9567	296	4.96673	15.587	17.2588	189	3.65452	11.0224	14.7341	318	4.58633	15.2191	17.0817	239	4.51632	13.6893	16.6039
RNF186	1	complement(19814029..19815283)	ENSG00000178828	0	0	0	0	0	0	0	0	0	0	0	0	0	0	0	0	0	0	0	0	0	0	0	0
OTUD3	1	19882395..19912945	ENSG00000169914	821	6.55339	21.0381	47.3193	1036	6.68286	21.8144	48.2716	757	6.1317	19.243	44.1382	405	3.78033	11.4018	31.5731	769	5.35391	17.7662	41.3077	484	4.41508	13.3824	33.6247
PLA2G2E	1	complement(19920009..19923617)	ENSG00000188784	0	0	0	0	0	0	0	0	0	0	0	0	0	0	0	0	0	0	0	0	0	0	0	0
PLA2G2A	1	complement(19975431..19980416)	ENSG00000188257	0	0	0	0	0	0	0	0	0	0	0	0	2	0.118081	0.356144	0.155916	0	0	0	0	0	0	0	0
PLA2G5	1	20028179..20091911	ENSG00000127472	0	0	0	0	0	0	0	0	0	0	0	0	0	0	0	0	0	0	0	0	0	0	0	0
PLA2G2D	1	complement(20111939..20119566)	ENSG00000117215	1	0.0193973	0.0622702	0.0576361	0	0	0	0	0	0	0	0	2	0.0453651	0.136825	0.155916	2	0.033837	0.112284	0.107432	3	0.0665016	0.201571	0.208417
PLA2G2F	1	20139326..20150386	ENSG00000158786	0	0	0	0	0	0	0	0	0	0	0	0	0	0	0	0	0	0	0	0	0	0	0	0
PLA2G2C	1	complement(20161253..20177424)	ENSG00000187980	0	0	0	0	0	0	0	0	0	0	0	0	0	0	0	0	0	0	0	0	0	0	0	0
UBXN10	1	20186096..20196050	ENSG00000162543	0	0	0	0	0	0	0	0	0	0	0	0	0	0	0	0	0	0	0	0	0	0	0	0
VWA5B1	1	20290919..20354894	ENSG00000158816	0	0	0	0	0	0	0	0	1	0.00827529	0.0259702	0.0583067	0	0	0	0	0	0	0	0	0	0	0	0
CAMK2N1	1	complement(20482391..20486210)	ENSG00000162545	335	7.48983	24.0443	19.3081	451	8.14862	26.5989	21.014	387	8.78013	27.5545	22.5647	313	8.1832	24.6813	24.4009	469	9.14581	30.3492	25.1929	415	10.6034	32.1396	28.8311
MUL1	1	complement(20499448..20508151)	ENSG00000090432	529	11.3304	36.3734	30.4895	697	12.0643	39.3805	32.4762	564	12.2583	38.4699	32.885	452	11.3208	34.1447	35.2371	657	12.2737	40.7287	35.2915	489	11.9693	36.2796	33.972
FAM43B	1	20552573..20555020	ENSG00000183114	0	0	0	0	3	0.0515023	0.168115	0.139783	3	0.064671	0.202956	0.17492	5	0.124207	0.374621	0.389791	0	0	0	0	1	0.0242771	0.0735853	0.0694724
CDA	1	20589086..20618903	ENSG00000158825	129	8.29236	26.6206	7.43506	151	7.84414	25.6051	7.03572	133	8.67567	27.2266	7.75479	195	14.658	44.2099	15.2018	197	11.0453	36.6523	10.5821	221	16.235	49.2092	15.3534
PINK1	1	20633458..20651511	ENSG00000158828	2801	54.8225	175.994	161.439	3588	56.7516	185.25	167.18	3085	61.2722	192.289	179.876	2532	57.951	174.785	197.39	3441	58.7424	194.929	184.837	3010	67.3259	204.069	209.112
DDOST	1	complement(20651767..20661544)	ENSG00000244038	5591	136.761	439.039	322.244	6788	134.182	438.002	316.281	5659	140.468	440.826	329.958	5142	147.081	443.611	400.861	6693	142.796	473.851	359.522	5320	148.715	450.766	369.593
KIF17	1	complement(20664014..20718017)	ENSG00000117245	19	0.241112	0.774032	1.09509	21	0.21536	0.702983	0.978478	14	0.180283	0.565779	0.816294	8	0.118715	0.358056	0.623665	5	0.0553423	0.183646	0.268581	10	0.145023	0.439573	0.694724
SH2D5	1	complement(20719731..20732837)	ENSG00000189410	488	5.71576	18.3491	28.1264	588	5.56559	18.1674	27.3974	480	5.70503	17.904	27.9872	296	4.05413	12.2276	23.0756	410	4.18851	13.899	22.0236	407	5.44777	16.5125	28.2753
HP1BP3	1	complement(20740266..20787323)	ENSG00000127483	2866	17.2325	55.3207	165.185	4079	19.8201	64.6972	190.058	2876	17.5478	55.0699	167.69	1622	11.4044	34.3968	126.448	3083	16.1684	53.6527	165.607	2073	14.2443	43.1754	144.016
EIF4G3	1	complement(20806292..21176888)	ENSG00000075151	2784	20.4896	65.7768	160.459	3660	21.7683	71.0567	170.535	2584	19.2983	60.5634	150.665	1403	12.0746	36.4181	109.375	2668	17.1266	56.8324	143.315	1639	13.7852	41.7838	113.865
ECE1	1	complement(21217247..21345572)	ENSG00000117298	3997	33.104	106.272	230.372	5112	34.2151	111.686	238.189	3657	30.7351	96.4552	213.228	2624	25.4134	76.649	204.562	4525	32.6879	108.471	243.065	3079	29.1425	88.3328	213.906
NBPF3	1	21440128..21485005	ENSG00000142794	41	0.41305	1.326	2.36308	40	0.325656	1.06302	1.86377	45	0.460039	1.44373	2.6238	31	0.365201	1.10148	2.4167	39	0.342693	1.13718	2.09493	31	0.356904	1.0818	2.15365
ALPL	1	21509397..21578410	ENSG00000162551	0	0	0	0	0	0	0	0	0	0	0	0	0	0	0	0	0	0	0	0	0	0	0	0
RAP1GAP	1	complement(21596215..21669363)	ENSG00000076864	23	0.285396	0.916194	1.32563	53	0.531466	1.73483	2.46949	32	0.402932	1.26451	1.86581	9	0.130591	0.393875	0.701624	24	0.259748	0.861941	1.28919	18	0.255248	0.773673	1.2505
USP48	1	complement(21678298..21783606)	ENSG00000090686	815	6.04612	19.4096	46.9735	989	5.92919	19.3542	46.0817	861	6.48164	20.3412	50.2021	703	6.09854	18.3938	54.8046	993	6.42525	21.3214	53.3401	714	6.05324	18.3478	49.6033
LDLRAD2	1	21812265..21825225	ENSG00000187942	0	0	0	0	0	0	0	0	0	0	0	0	0	0	0	0	0	0	0	0	0	0	0	0
HSPG2	1	complement(21822244..21937310)	ENSG00000142798	189	0.650825	2.08932	10.8932	264	0.73466	2.3981	12.3009	189	0.66043	2.07261	11.02	173	0.696627	2.10109	13.4868	390	1.17136	3.88699	20.9493	191	0.751634	2.27825	13.2692
CELA3B	1	21977022..21998642	ENSG00000219073	0	0	0	0	0	0	0	0	0	0	0	0	0	0	0	0	0	0	0	0	0	0	0	0
CELA3A	1	22001657..22012542	ENSG00000142789	0	0	0	0	0	0	0	0	1	0.0553161	0.173597	0.0583067	0	0	0	0	0	0	0	0	0	0	0	0
CDC42	1	22025511..22101360	ENSG00000070831	5441	17.3826	55.8026	313.598	5928	15.3047	49.958	276.21	5136	16.6504	52.2535	299.463	3748	14.0019	42.231	292.187	4920	13.7095	45.4933	264.283	4166	15.2099	46.1021	289.422
WNT4	1	complement(22117313..22143969)	ENSG00000162552	4	0.0447347	0.14361	0.230545	2	0.0180757	0.0590031	0.0931884	2	0.0226974	0.0712308	0.116613	5	0.0653891	0.19722	0.389791	2	0.019509	0.0647382	0.107432	1	0.0127807	0.0387391	0.0694724
AL591122.1	1	complement(22364630..22366482)	ENSG00000279625	0	0	0	0	0	0	0	0	0	0	0	0	0	0	0	0	0	0	0	0	0	0	0	0
ZBTB40	1	22428838..22531157	ENSG00000184677	842	4.77559	15.3309	48.5296	1208	5.53684	18.0735	56.2858	866	4.9842	15.6418	50.4936	659	4.37071	13.1825	51.3744	1130	5.59005	18.5498	60.6992	754	4.88716	14.8133	52.3822
EPHA8	1	22563489..22603595	ENSG00000070886	0	0	0	0	0	0	0	0	0	0	0	0	0	0	0	0	0	0	0	0	0	0	0	0
C1QA	1	22636628..22639678	ENSG00000173372	0	0	0	0	0	0	0	0	0	0	0	0	0	0	0	0	0	0	0	0	0	0	0	0
C1QC	1	22643633..22648110	ENSG00000159189	0	0	0	0	0	0	0	0	0	0	0	0	0	0	0	0	0	0	0	0	0	0	0	0
C1QB	1	22652762..22661637	ENSG00000173369	0	0	0	0	0	0	0	0	0	0	0	0	0	0	0	0	0	0	0	0	0	0	0	0
EPHB2	1	22710839..22921500	ENSG00000133216	484	2.07896	6.674	27.8959	585	2.03066	6.62853	27.2576	488	2.12708	6.67535	28.4537	296	1.48677	4.48424	23.0756	462	1.73087	5.74367	24.8169	362	1.77697	5.3861	25.149
LACTBL1	1	complement(22953043..22965338)	ENSG00000215906	0	0	0	0	0	0	0	0	1	0.0321582	0.100921	0.0583067	0	0	0	0	0	0	0	0	0	0	0	0
TEX46	1	complement(23010834..23015852)	ENSG00000227868	0	0	0	0	1	0.0636756	0.207852	0.0465942	0	0	0	0	0	0	0	0	1	0.068725	0.228055	0.0537161	0	0	0	0
KDM1A	1	23019443..23083689	ENSG00000004487	2081	34.3339	110.221	119.941	2661	35.4794	115.813	123.987	2230	37.3352	117.168	130.024	1511	29.1519	87.9248	117.795	2348	33.7886	112.123	126.125	1744	32.8827	99.6697	121.16
LUZP1	1	complement(23084023..23177808)	ENSG00000169641	986	5.30917	17.0438	56.8292	1505	6.54887	21.377	70.1243	970	5.3001	16.6332	56.5575	760	4.78536	14.4331	59.2482	1479	6.94608	23.0497	79.4462	935	5.7535	17.4392	64.9567
HTR1D	1	complement(23191895..23194729)	ENSG00000179546	1	0.0183436	0.0588876	0.0576361	2	0.0296479	0.0967775	0.0931884	3	0.0558429	0.175251	0.17492	0	0	0	0	0	0	0	0	0	0	0	0
HNRNPR	1	complement(23303771..23344336)	ENSG00000125944	4749	31.0299	99.6141	273.714	5433	28.6879	93.6437	253.146	4391	29.1142	91.3684	256.025	2800	21.3938	64.5257	218.283	4489	25.5829	84.8936	241.132	3170	23.6705	71.7469	220.228
ZNF436	1	complement(23359448..23369836)	ENSG00000125945	221	2.40136	7.70898	12.7376	274	2.406	7.85372	12.7668	211	2.32653	7.30131	12.3027	169	2.14735	6.4766	13.1749	222	2.10397	6.98175	11.925	169	2.09856	6.36087	11.7408
TCEA3	1	complement(23380909..23424748)	ENSG00000204219	9	0.142607	0.457805	0.518725	6	0.0768298	0.25079	0.279565	4	0.0643163	0.201842	0.233227	6	0.111173	0.33531	0.467749	1	0.0138204	0.0458612	0.0537161	5	0.0905397	0.274432	0.347362
ASAP3	1	complement(23428563..23484568)	ENSG00000088280	29	0.343535	1.10283	1.67145	28	0.268047	0.874966	1.30464	31	0.372646	1.16947	1.80751	23	0.318605	0.960941	1.79304	34	0.351296	1.16573	1.82635	27	0.365516	1.1079	1.87576
E2F2	1	complement(23506438..23531233)	ENSG00000007968	325	3.25275	10.4422	18.7317	423	3.42128	11.1678	19.7093	281	2.85389	8.95629	16.3842	138	1.6151	4.87128	10.7582	215	1.87684	6.22807	11.549	197	2.25322	6.82967	13.6861
ID3	1	complement(23557926..23559501)	ENSG00000117318	571	31.2572	100.344	32.9102	737	32.6033	106.424	34.3399	568	31.5518	99.0184	33.1182	416	26.6292	80.3162	32.4306	518	24.7323	82.071	27.825	430	26.9	81.5356	29.8731
RPL11	1	23691742..23696835	ENSG00000142676	13411	431.843	1386.33	772.958	14296	372.014	1214.34	666.111	13440	439.164	1378.22	783.642	15986	601.944	1815.52	1246.24	13413	376.714	1250.08	720.494	11858	436.361	1322.64	823.804
ELOA	1	23743155..23762059	ENSG00000011007	2348	23.6914	76.0555	135.33	2915	23.769	77.5875	135.822	2167	22.1878	69.6315	126.351	1133	13.3682	40.3198	88.3266	1715	15.0931	50.0845	92.1232	1201	13.8486	41.976	83.4364
PITHD1	1	23778418..23788232	ENSG00000057757	1474	35.2756	113.244	84.9557	1590	30.7507	100.377	74.0848	1320	32.0563	100.602	76.9649	1719	48.1066	145.094	134.01	2167	45.2333	150.101	116.403	1888	51.6357	156.511	131.164
LYPLA2	1	23791145..23795539	ENSG00000011009	1547	40.2251	129.133	89.1631	1774	37.277	121.681	82.6581	1571	41.452	130.088	91.5999	1564	47.5549	143.43	121.927	1831	41.5257	137.798	98.3542	1713	50.902	154.287	119.006
GALE	1	complement(23795599..23800781)	ENSG00000117308	1126	31.114	99.884	64.8983	1524	34.0316	111.087	71.0095	1224	34.3211	107.709	71.3674	880	28.4349	85.7623	68.6032	1145	27.5959	91.5735	61.505	998	31.5151	95.5242	69.3335
HMGCL	1	complement(23801885..23838620)	ENSG00000117305	135	4.47168	14.3553	7.78088	118	3.15863	10.3105	5.49811	145	4.8738	15.2954	8.45447	178	6.8946	20.7947	13.8766	209	6.03817	20.0369	11.2267	197	7.45717	22.6032	13.6861
FUCA1	1	complement(23845077..23868294)	ENSG00000179163	163	4.14102	13.2937	9.39469	160	3.28488	10.7226	7.45507	133	3.42873	10.7603	7.75479	122	3.62435	10.9314	9.5109	141	3.12435	10.3678	7.57397	109	3.16458	9.59205	7.5725
CNR2	1	complement(23870515..23913362)	ENSG00000188822	0	0	0	0	0	0	0	0	0	0	0	0	0	0	0	0	0	0	0	0	0	0	0	0
PNRC2	1	23956839..23963462	ENSG00000189266	2335	43.9484	141.086	134.58	2576	39.1816	127.898	120.027	2376	45.3801	142.415	138.537	2050	45.1192	136.084	159.814	2848	46.7539	155.147	152.984	2272	48.8692	148.126	157.841
SRSF10	1	complement(23964347..23980927)	ENSG00000188529	2062	12.6647	40.6571	118.846	2515	12.4832	40.748	117.184	1954	12.1785	38.2196	113.931	1314	9.43744	28.4642	102.437	1961	10.5053	34.8604	105.337	1330	9.33533	28.296	92.3983
MYOM3	1	complement(24056035..24112135)	ENSG00000142661	137	1.14194	3.66592	7.89615	173	1.16533	3.8039	8.06079	132	1.1165	3.50389	7.69649	94	0.916224	2.76342	7.32807	134	0.974201	3.23276	7.19796	85	0.809676	2.45418	5.90516
IL22RA1	1	complement(24119771..24143140)	ENSG00000142677	0	0	0	0	2	0.0298373	0.0973959	0.0931884	4	0.074933	0.23516	0.233227	3	0.0647624	0.195329	0.233875	2	0.0322034	0.106863	0.107432	2	0.042194	0.127893	0.138945
IFNLR1	1	complement(24154168..24187959)	ENSG00000185436	1	0.0105271	0.0337948	0.0576361	0	0	0	0	0	0	0	0	0	0	0	0	0	0	0	0	0	0	0	0
GRHL3	1	24319322..24364482	ENSG00000158055	0	0	0	0	0	0	0	0	0	0	0	0	1	0.0171205	0.0516369	0.0779582	0	0	0	0	0	0	0	0
STPG1	1	complement(24356999..24416934)	ENSG00000001460	87	1.23684	3.97057	5.01434	123	1.41312	4.61274	5.73109	73	1.05312	3.30499	4.25639	131	2.17779	6.56842	10.2125	149	1.84757	6.13093	8.0037	145	2.35576	7.14047	10.0735
NIPAL3	1	24415802..24472976	ENSG00000001461	961	5.80373	18.6315	55.3883	1239	6.04693	19.7386	57.7302	868	5.31944	16.6939	50.6102	678	4.78812	14.4414	52.8556	948	4.9936	16.5706	50.9229	773	5.33499	16.1707	53.7022
RCAN3	1	24502351..24541040	ENSG00000117602	519	3.78118	12.1386	29.9132	615	3.62089	11.8194	28.6554	475	3.5117	11.0207	27.6957	270	2.30025	6.93778	21.0487	493	3.13278	10.3957	26.4821	340	2.8308	8.58035	23.6206
NCMAP	1	24556087..24609328	ENSG00000184454	0	0	0	0	0	0	0	0	0	0	0	0	0	0	0	0	0	0	0	0	0	0	0	0
SRRM1	1	24631716..24673281	ENSG00000133226	2362	27.9167	89.6199	136.137	2754	26.3044	85.8636	128.32	2080	24.9465	78.2892	121.278	1074	14.8436	44.7698	83.7271	1857	19.1434	63.5248	99.7509	1362	18.3964	55.7606	94.6215
CLIC4	1	24745382..24844321	ENSG00000169504	6958	83.799	269.016	401.032	8322	80.9957	264.389	387.757	5879	71.849	225.482	342.785	3893	54.8265	165.362	303.491	7350	77.2082	256.206	394.814	4443	61.1507	185.352	308.666
RUNX3	1	complement(24899511..24965121)	ENSG00000020633	1	0.0119139	0.0382466	0.0576361	0	0	0	0	1	0.0120897	0.0379408	0.0583067	0	0	0	0	0	0	0	0	0	0	0	0
SYF2	1	complement(25222276..25232502)	ENSG00000117614	880	26.0464	83.6157	50.7198	934	22.3405	72.9244	43.519	837	25.1393	78.8941	48.8027	922	31.9115	96.2482	71.8774	1038	26.7969	88.922	55.7573	907	30.6791	92.9904	63.0115
RSRP1	1	complement(25242249..25338213)	ENSG00000117616	902	10.924	35.0689	51.9878	1168	11.4314	37.3146	54.422	933	11.4662	35.9841	54.4002	753	10.664	32.1637	58.7025	1234	13.035	43.2551	66.2857	1012	14.0064	42.4542	70.3061
RHD	1	25272393..25330445	ENSG00000187010	11	0.18731	0.601313	0.633998	8	0.110088	0.359351	0.372754	3	0.0518384	0.162683	0.17492	8	0.159298	0.480457	0.623665	7	0.103965	0.344995	0.376013	3	0.0583794	0.176952	0.208417
TMEM50A	1	25338317..25362361	ENSG00000183726	2285	52.4401	168.346	131.699	2505	46.4585	151.651	116.718	2123	49.4413	155.16	123.785	2032	54.5321	164.474	158.411	2949	59.0301	195.884	158.409	2356	61.7907	187.291	163.677
RHCE	1	complement(25362249..25430192)	ENSG00000188672	3	0.0725975	0.233057	0.172908	2	0.0391121	0.127671	0.0931884	3	0.073669	0.231194	0.17492	6	0.169787	0.512092	0.467749	9	0.189961	0.630362	0.483445	13	0.359513	1.08971	0.903142
MACO1	1	25430858..25500209	ENSG00000204178	534	6.97918	22.405	30.7777	643	6.79132	22.1684	29.9601	485	6.43232	20.1864	28.2788	389	5.94517	17.9312	30.3257	572	6.5205	21.6374	30.7256	508	7.58747	22.9981	35.292
LDLRAP1	1	25543606..25568886	ENSG00000157978	922	16.4543	52.8224	53.1405	1167	16.8306	54.9388	54.3754	1046	18.9427	59.4474	60.9888	495	10.3301	31.1565	38.5893	662	10.3045	34.1942	35.5601	550	11.2171	33.9998	38.2098
MAN1C1	1	25617468..25786207	ENSG00000117643	1	0.00976418	0.0313456	0.0576361	0	0	0	0	0	0	0	0	0	0	0	0	1	0.00851643	0.0282607	0.0537161	0	0	0	0
SELENON	1	25800176..25818221	ENSG00000162430	1179	14.1176	45.3212	67.953	1816	17.5729	57.3619	84.615	1211	14.7148	46.1791	70.6094	919	12.8681	38.8114	71.6436	1803	18.8306	62.487	96.8502	1238	16.941	51.3492	86.0069
AL020996.2	1	25811470..25823744	ENSG00000255054	0	0	0	0	0	0	0	0	0	0	0	0	0	0	0	0	0	0	0	0	0	0	0	0
MTFR1L	1	25818640..25832942	ENSG00000117640	691	7.75459	24.8943	39.8266	909	8.24375	26.9095	42.3541	715	8.14235	25.553	41.6893	603	7.91316	23.8668	47.0088	821	8.03611	26.6668	44.1009	650	8.33614	25.2674	45.1571
AUNIP	1	complement(25831913..25859458)	ENSG00000127423	185	3.99533	12.826	10.6627	251	4.38061	14.2993	11.6951	159	3.4845	10.9353	9.27077	95	2.39914	7.23603	7.40603	124	2.33574	7.75084	6.6608	83	2.04847	6.20904	5.76621
PAQR7	1	complement(25861210..25871253)	ENSG00000182749	233	3.67514	11.7982	13.4292	244	3.1102	10.1524	11.369	208	3.32923	10.4481	12.1278	191	3.52292	10.6255	14.89	212	2.91659	9.67834	11.3878	188	3.3888	10.2717	13.0608
STMN1	1	complement(25884181..25906991)	ENSG00000117632	6434	117.319	376.625	370.831	6931	102.132	333.383	322.944	5873	108.67	341.037	342.435	4436	94.5868	285.283	345.822	4874	77.5166	257.229	261.812	4194	87.3949	264.9	291.367
PAFAH2	1	complement(25959767..25998117)	ENSG00000158006	274	3.81604	12.2505	15.7923	267	3.00507	9.80922	12.4406	239	3.37772	10.6002	13.9353	234	3.81092	11.4941	18.2422	318	3.86288	12.8185	17.0817	251	3.99491	12.1088	17.4376
EXTL1	1	26019884..26036464	ENSG00000158008	1	0.0129363	0.041529	0.0576361	3	0.0313626	0.102375	0.139783	1	0.0131272	0.0411969	0.0583067	2	0.0302547	0.0912509	0.155916	2	0.0225664	0.0748838	0.107432	4	0.0591346	0.179241	0.27789
SLC30A2	1	complement(26037252..26046118)	ENSG00000158014	0	0	0	0	1	0.012935	0.0422229	0.0465942	0	0	0	0	0	0	0	0	0	0	0	0	0	0	0	0
TRIM63	1	complement(26051304..26068436)	ENSG00000158022	1	0.0293808	0.09432	0.0576361	2	0.0474869	0.155008	0.0931884	3	0.0894433	0.280698	0.17492	5	0.171785	0.51812	0.389791	5	0.128131	0.425188	0.268581	3	0.100729	0.305317	0.208417
PDIK1L	1	26111165..26125555	ENSG00000175087	269	3.06778	9.84837	15.5041	357	3.29019	10.7399	16.6341	249	2.8816	9.04327	14.5184	104	1.38694	4.18313	8.10765	176	1.75068	5.8094	9.45404	118	1.53789	4.66144	8.19775
FAM110D	1	26159079..26163962	ENSG00000197245	0	0	0	0	0	0	0	0	2	0.0377074	0.118336	0.116613	3	0.0651789	0.196586	0.233875	3	0.0486158	0.161325	0.161148	0	0	0	0
C1orf232	1	complement(26164161..26168581)	ENSG00000282872	0	0	0	0	0	0	0	0	0	0	0	0	0	0	0	0	0	0	0	0	0	0	0	0
AL391650.1	1	complement(26169516..26171831)	ENSG00000236782	3	0.0766644	0.246113	0.172908	9	0.185864	0.606702	0.419348	10	0.25932	0.813817	0.583067	2	0.059766	0.18026	0.155916	2	0.0445784	0.147928	0.107432	5	0.14602	0.442597	0.347362
ZNF593	1	26169908..26170873	ENSG00000142684	835	59.3215	190.437	48.1262	863	49.5469	161.732	40.2108	920	66.3249	208.146	53.6422	828	68.7872	207.469	64.5494	723	44.8008	148.666	38.8368	791	64.2204	194.656	54.9527
CNKSR1	1	26177484..26189884	ENSG00000142675	3	0.0534288	0.17152	0.172908	6	0.0863546	0.281881	0.279565	7	0.126507	0.397014	0.408147	0	0	0	0	0	0	0	0	0	0	0	0
CATSPER4	1	26190561..26202968	ENSG00000188782	0	0	0	0	0	0	0	0	0	0	0	0	0	0	0	0	0	0	0	0	0	0	0	0
CEP85	1	26234200..26278808	ENSG00000130695	586	7.7405	24.849	33.7748	884	9.43635	30.8024	41.1893	583	7.81453	24.5242	33.9928	218	3.36728	10.156	16.9949	420	4.83886	16.0571	22.5608	281	4.24178	12.8571	19.5218
SH3BGRL3	1	26280086..26281522	ENSG00000142669	6148	364.978	1171.67	354.347	7539	361.682	1180.61	351.274	6270	377.714	1185.37	365.583	7317	507.946	1532.01	570.42	7639	395.541	1312.55	410.338	7108	482.226	1461.66	493.81
UBXN11	1	complement(26281328..26318363)	ENSG00000158062	494	6.96017	22.344	28.4723	511	5.81827	18.9922	23.8096	508	7.26306	22.7935	29.6198	267	4.39902	13.2678	20.8148	296	3.63753	12.0707	15.9	265	4.26687	12.9332	18.4102
CD52	1	26317958..26320523	ENSG00000169442	0	0	0	0	0	0	0	0	0	0	0	0	0	0	0	0	0	0	0	0	0	0	0	0
CRYBG2	1	complement(26321698..26360080)	ENSG00000176092	3	0.0248863	0.0798914	0.172908	4	0.0268151	0.0875305	0.186377	0	0	0	0	1	0.00970042	0.0292573	0.0779582	0	0	0	0	1	0.00948002	0.0287346	0.0694724
ZNF683	1	complement(26361634..26374522)	ENSG00000176083	0	0	0	0	0	0	0	0	0	0	0	0	0	0	0	0	0	0	0	0	0	0	0	0
LIN28A	1	26410817..26429728	ENSG00000131914	0	0	0	0	3	0.0317177	0.103534	0.139783	0	0	0	0	0	0	0	0	0	0	0	0	0	0	0	0
DHDDS	1	26432282..26471306	ENSG00000117682	1108	12.3623	39.686	63.8608	1295	11.6764	38.1143	60.3395	1044	11.8201	37.0948	60.8722	982	12.8121	38.6425	76.5549	1357	13.2056	43.8212	72.8928	1143	14.5739	44.1743	79.407
HMGN2	1	26472440..26476642	ENSG00000198830	8262	221.473	710.985	476.19	9645	208.938	682.022	449.401	8268	224.905	705.813	482.08	5437	170.43	514.033	423.859	6317	147.696	490.109	339.325	5549	169.989	515.247	385.503
RPS6KA1	1	26529761..26575030	ENSG00000117676	618	7.91004	25.3933	35.6191	784	8.10935	26.4708	36.5298	557	7.23449	22.7038	32.4768	285	4.26566	12.8656	22.2181	478	5.3363	17.7078	25.6763	310	4.53443	13.7441	21.5365
ARID1A	1	26693236..26782104	ENSG00000117713	2045	10.6115	34.0656	117.866	3051	12.794	41.7624	142.159	1976	10.4048	32.653	115.214	851	5.16373	15.5743	66.3424	1632	7.38626	24.5104	87.6647	1029	6.10195	18.4954	71.4871
PIGV	1	26787472..26798398	ENSG00000060642	160	2.46027	7.89811	9.22178	196	2.43556	7.95024	9.13246	168	2.62141	8.22672	9.79553	176	3.16466	9.54492	13.7206	249	3.33952	11.0818	13.3753	200	3.5145	10.6527	13.8945
ZDHHC18	1	26826688..26857604	ENSG00000204160	1270	12.9146	41.4591	73.1979	1706	14.0196	45.7631	79.4897	1469	15.1587	47.5721	85.6526	581	6.90882	20.8376	45.2937	825	7.31732	24.2816	44.3158	755	8.77392	26.5943	52.4517
SFN	1	26863149..26864456	ENSG00000175793	179	7.11676	22.8466	10.3169	197	6.32959	20.6612	9.17906	211	8.51284	26.7157	12.3027	18	0.836861	2.52405	1.40325	8	0.277422	0.92059	0.429729	11	0.499796	1.51491	0.764197
GPN2	1	complement(26876132..26890283)	ENSG00000142751	720	7.94292	25.4988	41.498	976	8.70116	28.4026	45.4759	747	8.3624	26.2435	43.5551	888	11.4554	34.5507	69.2269	1080	10.3919	34.484	58.0134	884	11.1447	33.7804	61.4136
GPATCH3	1	complement(26890488..26900467)	ENSG00000198746	447	10.4429	33.5243	25.7634	486	9.17547	29.9508	22.6448	450	10.6681	33.4795	26.238	368	10.0534	30.3219	28.6886	446	9.08801	30.1574	23.9574	351	9.37107	28.4043	24.3848
NUDC	1	26900238..26946871	ENSG00000090273	5489	114.226	366.694	316.365	5607	94.2934	307.795	261.254	5076	107.19	336.393	295.965	4939	120.188	362.498	385.035	4827	87.6133	290.733	259.288	4296	102.166	309.671	298.454
NR0B2	1	complement(26911489..26913975)	ENSG00000131910	0	0	0	0	1	0.0360737	0.117753	0.0465942	0	0	0	0	0	0	0	0	2	0.0778687	0.258397	0.107432	0	0	0	0
KDF1	1	complement(26949562..26960468)	ENSG00000175707	0	0	0	0	0	0	0	0	0	0	0	0	1	0.0327827	0.0988756	0.0779582	0	0	0	0	1	0.0320379	0.0971088	0.0694724
TRNP1	1	26993692..27000886	ENSG00000253368	17	0.446725	1.4341	0.979814	24	0.509662	1.66365	1.11826	20	0.533315	1.67369	1.16613	15	0.460929	1.3902	1.16937	18	0.412559	1.36902	0.96689	12	0.360365	1.09229	0.833669
TENT5B	1	complement(27005020..27012850)	ENSG00000158246	43	0.93878	3.01373	2.47835	59	1.04094	3.39788	2.74906	64	1.41788	4.44969	3.73163	9	0.229768	0.693001	0.701624	14	0.266591	0.884647	0.752026	12	0.299397	0.907491	0.833669
SLC9A1	1	complement(27098809..27166981)	ENSG00000090020	979	9.37087	30.0829	56.4258	1551	11.9975	39.1624	72.2676	1074	10.4319	32.7383	62.6214	677	7.5777	22.8551	52.7777	1163	9.70955	32.2199	62.4719	933	10.2059	30.9346	64.8178
WDTC1	1	27234632..27308636	ENSG00000142784	740	8.17743	26.2517	42.6507	1039	9.27856	30.2873	48.4114	772	8.65695	27.1679	45.0128	605	7.81793	23.5796	47.1647	988	9.52278	31.6001	53.0715	769	9.7114	29.4359	53.4243
TMEM222	1	27322145..27336400	ENSG00000186501	1107	22.4002	71.9104	63.8032	1259	20.5878	67.2032	58.6621	1137	23.3468	73.2687	66.2947	935	22.1242	66.7286	72.8909	1006	17.7551	58.9181	54.0384	924	21.3671	64.7652	64.1925
SYTL1	1	27342020..27353937	ENSG00000142765	2	0.0432107	0.138717	0.115272	12	0.209518	0.683916	0.55913	3	0.0657726	0.206413	0.17492	7	0.176852	0.533403	0.545707	3	0.0565333	0.187598	0.161148	3	0.0740717	0.224516	0.208417
MAP3K6	1	complement(27354067..27366961)	ENSG00000142733	596	6.62698	21.2743	34.3511	735	6.60446	21.5585	34.2467	552	6.22833	19.5462	32.1853	387	5.0319	15.1767	30.1698	577	5.59587	18.5692	30.9942	441	5.60375	16.9853	30.6373
FCN3	1	complement(27369112..27374824)	ENSG00000142748	0	0	0	0	1	0.0408018	0.133187	0.0465942	0	0	0	0	0	0	0	0	0	0	0	0	0	0	0	0
CD164L2	1	complement(27379176..27383333)	ENSG00000174950	0	0	0	0	0	0	0	0	0	0	0	0	0	0	0	0	0	0	0	0	0	0	0	0
GPR3	1	27392622..27395814	ENSG00000181773	196	4.76967	15.3119	11.2967	271	5.32944	17.3965	12.627	233	5.75375	18.0569	13.5855	179	5.09374	15.3632	13.9545	257	5.45491	18.1014	13.805	193	5.36735	16.2688	13.4082
WASF2	1	complement(27404230..27490167)	ENSG00000158195	2031	18.5918	59.6846	117.059	2649	19.5963	63.9668	123.428	1874	17.4078	54.6306	109.267	1734	18.5615	55.9832	135.179	2958	23.6174	78.3713	158.892	2025	21.184	64.21	140.682
AHDC1	1	complement(27534035..27604431)	ENSG00000126705	762	5.72646	18.3834	43.9187	1017	6.17635	20.161	47.3863	722	5.50593	17.2791	42.0975	292	2.56605	7.73945	22.7638	515	3.37567	11.2017	27.6638	336	2.88563	8.74653	23.3427
FGR	1	complement(27612064..27635185)	ENSG00000000938	0	0	0	0	0	0	0	0	2	0.034323	0.107715	0.116613	0	0	0	0	1	0.0147507	0.0489484	0.0537161	0	0	0	0
IFI6	1	complement(27666064..27672198)	ENSG00000126709	55	3.39694	10.905	3.16999	51	2.54551	8.30913	2.3763	50	3.1337	9.83443	2.91534	93	6.71675	20.2584	7.25011	78	4.20186	13.9433	4.18986	73	5.1525	15.6176	5.07149
FAM76A	1	27725979..27763122	ENSG00000009780	149	1.92082	6.16634	8.58778	165	1.71896	5.61107	7.68804	126	1.64829	5.1728	7.34665	90	1.35674	4.09204	7.01624	153	1.72034	5.70873	8.21857	127	1.87101	5.67114	8.823
STX12	1	27773219..27824443	ENSG00000117758	897	15.0331	48.26	51.6996	1053	14.2614	46.5526	49.0637	865	14.7107	46.1663	50.4353	532	10.426	31.4458	41.4738	798	11.6649	38.7084	42.8655	596	11.4149	34.5993	41.4056
PPP1R8	1	27830782..27851676	ENSG00000117751	964	17.8088	57.171	55.5612	1255	18.7362	61.1594	58.4757	971	18.2029	57.1257	56.6158	808	17.4551	52.6461	62.9902	1106	17.8211	59.1372	59.41	897	18.9374	57.4006	62.3168
THEMIS2	1	27872543..27886685	ENSG00000130775	182	3.47457	11.1543	10.4898	215	3.31702	10.8275	10.0178	148	2.86718	8.99799	8.62939	142	3.17008	9.56125	11.0701	205	3.41355	11.3274	11.0118	154	3.35986	10.184	10.6988
RPA2	1	complement(27891524..27914746)	ENSG00000117748	1162	30.5041	97.9262	66.9732	1382	29.3184	95.702	64.3932	1171	31.1941	97.8957	68.2772	1088	33.399	100.734	84.8185	1167	26.7205	88.6687	62.6867	971	29.1301	88.2953	67.4577
SMPDL3B	1	27935000..27959157	ENSG00000130768	1	0.0214008	0.0687022	0.0576361	0	0	0	0	0	0	0	0	0	0	0	0	0	0	0	0	0	0	0	0
XKR8	1	27959973..27968093	ENSG00000158156	671	16.0214	51.433	38.6738	878	16.9416	55.3012	40.9097	722	17.4936	54.8998	42.0975	529	14.7702	44.5483	41.2399	734	15.2861	50.725	39.4276	636	17.3543	52.602	44.1845
EYA3	1	complement(27970344..28088637)	ENSG00000158161	844	7.14495	22.9371	48.6449	1205	8.24373	26.9094	56.146	849	7.29335	22.8885	49.5024	647	6.4049	19.3178	50.4389	953	7.03674	23.3505	51.1915	712	6.88822	20.8786	49.4644
PTAFR	1	complement(28147166..28193936)	ENSG00000169403	7	0.0865086	0.277715	0.403453	2	0.0199743	0.0652006	0.0931884	2	0.0250815	0.0787128	0.116613	2	0.028903	0.0871741	0.155916	6	0.0646747	0.214615	0.322297	1	0.0141232	0.0428082	0.0694724
DNAJC8	1	complement(28199456..28233029)	ENSG00000126698	3760	99.6104	319.775	216.712	4084	87.4344	285.406	190.291	3674	98.7685	309.963	214.219	2963	91.791	276.85	230.99	3529	81.5437	270.592	189.564	3073	93.0357	281.997	213.489
ATP5IF1	1	28236109..28246906	ENSG00000130770	1381	32.2776	103.619	79.5955	1575	29.7487	97.1065	73.3858	1429	33.8924	106.364	83.3203	1135	31.0209	93.5619	88.4825	1275	25.992	86.251	68.4881	1127	30.1024	91.2424	78.2954
SESN2	1	28259518..28282491	ENSG00000130766	2116	31.7853	102.039	121.958	2735	33.2007	108.375	127.435	2274	34.6628	108.781	132.589	1753	30.7924	92.8727	136.661	2623	34.3661	114.039	140.897	2154	36.9765	112.078	149.644
MED18	1	28329002..28335965	ENSG00000130772	351	9.98	32.0384	20.2303	416	9.55865	31.2016	19.3832	356	10.2716	32.235	20.7572	428	14.2305	42.9204	33.3661	449	11.135	36.9502	24.1185	395	12.8349	38.9033	27.4416
PHACTR4	1	28369582..28500364	ENSG00000204138	1018	7.7659	24.9305	58.6736	1197	7.37935	24.0879	55.7732	865	6.69611	21.0142	50.4353	1143	10.1963	30.7529	89.1062	1835	12.2096	40.516	98.5691	1500	13.0769	39.637	104.209
RCC1	1	28505943..28539300	ENSG00000180198	2360	33.4231	107.297	136.021	2809	32.1489	104.941	130.883	2124	30.5247	95.795	123.843	1220	20.2044	60.9383	95.109	1732	21.3946	70.9952	93.0363	1375	22.254	67.4532	95.5246
AL513497.1	1	28544460..28546542	ENSG00000279443	0	0	0	0	0	0	0	0	0	0	0	0	0	0	0	0	0	0	0	0	0	0	0	0
TRNAU1AP	1	28553085..28578545	ENSG00000180098	343	9.91517	31.8302	19.7692	397	9.2742	30.2731	18.4979	330	9.68016	30.379	19.2412	282	9.53249	28.7509	21.9842	333	8.39599	27.861	17.8875	281	9.28288	28.137	19.5218
TAF12	1	complement(28589323..28643085)	ENSG00000120656	273	8.49617	27.2749	15.7347	349	8.7774	28.6514	16.2614	288	9.09527	28.5435	16.7923	182	6.62344	19.9769	14.1884	225	6.10752	20.267	12.0861	195	6.93531	21.0214	13.5471
RAB42	1	28592200..28595443	ENSG00000188060	0	0	0	0	0	0	0	0	2	0.0479741	0.150556	0.116613	1	0.0276418	0.0833701	0.0779582	0	0	0	0	0	0	0	0
GMEB1	1	28668732..28719353	ENSG00000162419	383	3.09279	9.92864	22.0746	423	2.7604	9.01057	19.7093	340	2.78607	8.74348	19.8243	206	1.94523	5.86698	16.0594	307	2.16228	7.17524	16.4909	246	2.27016	6.88101	17.0902
YTHDF2	1	28736621..28769775	ENSG00000198492	1329	23.5641	75.6467	76.5984	1678	24.0435	78.4833	78.1851	1372	24.6855	77.4699	79.9968	847	17.5614	52.9669	66.0306	1395	21.5735	71.5889	74.934	936	18.9658	57.4866	65.0262
OPRD1	1	28812142..28871267	ENSG00000116329	1	0.0055649	0.0178648	0.0576361	0	0	0	0	0	0	0	0	0	0	0	0	0	0	0	0	0	0	0	0
EPB41	1	28887091..29120046	ENSG00000159023	637	2.68058	8.60535	36.7142	725	2.46551	8.04799	33.7808	567	2.42122	7.59847	33.0599	327	1.60912	4.85325	25.4923	600	2.20223	7.3078	32.2297	406	1.95247	5.91808	28.2058
TMEM200B	1	complement(29119429..29123903)	ENSG00000253304	145	2.89355	9.28904	8.35724	212	3.41884	11.1599	9.87797	140	2.835	8.89702	8.16294	196	4.57373	13.7948	15.2798	281	4.89092	16.2299	15.0942	201	4.58384	13.8939	13.964
SRSF4	1	complement(29147743..29181900)	ENSG00000116350	2359	40.5814	130.277	135.964	2866	39.8433	130.058	133.539	2306	40.2551	126.332	134.455	1629	32.7696	98.8362	126.994	2482	37.2411	123.58	133.323	1958	38.493	116.675	136.027
MECR	1	complement(29192657..29230942)	ENSG00000116353	315	5.79663	18.6087	18.1554	333	4.9521	16.1648	15.5159	258	4.81778	15.1195	15.0431	269	5.78854	17.4588	20.9708	298	4.78303	15.8719	16.0074	260	5.46775	16.5731	18.0628
PTPRU	1	29236516..29326813	ENSG00000060656	1	0.00922057	0.0296004	0.0576361	1	0.0074514	0.0243231	0.0465942	3	0.02807	0.0880913	0.17492	1	0.0107823	0.0325203	0.0779582	1	0.00804229	0.0266873	0.0537161	5	0.0526864	0.159696	0.347362
MATN1	1	complement(30711277..30723585)	ENSG00000162510	0	0	0	0	3	0.0329185	0.107453	0.139783	1	0.0137785	0.0432407	0.0583067	0	0	0	0	1	0.011843	0.0392993	0.0537161	0	0	0	0
LAPTM5	1	complement(30732469..30757774)	ENSG00000162511	1	0.0238879	0.0766864	0.0576361	1	0.0193045	0.0630143	0.0465942	4	0.0969619	0.304293	0.233227	1	0.0279338	0.084251	0.0779582	1	0.0208353	0.0691394	0.0537161	2	0.0545983	0.165491	0.138945
SDC3	1	complement(30869466..30908758)	ENSG00000162512	70	0.543083	1.74344	4.03453	117	0.733557	2.3945	5.45152	72	0.566843	1.77891	4.19808	103	0.934451	2.81839	8.02969	147	0.994734	3.3009	7.89627	102	0.904354	2.74116	7.08619
PUM1	1	complement(30931506..31065991)	ENSG00000134644	1219	10.4471	33.5378	70.2585	1585	10.9774	35.8328	73.8518	1077	9.36634	29.3942	62.7963	732	7.33591	22.1258	57.0654	1451	10.8463	35.992	77.9421	932	9.12804	27.6677	64.7483
NKAIN1	1	complement(31179745..31239887)	ENSG00000084628	0	0	0	0	1	0.0138837	0.0453195	0.0465942	0	0	0	0	0	0	0	0	0	0	0	0	1	0.0196334	0.05951	0.0694724
SNRNP40	1	complement(31259568..31296788)	ENSG00000060688	963	24.5369	78.7699	55.5036	1193	24.5649	80.1853	55.5869	1038	26.8382	84.2259	60.5224	783	23.3296	70.3642	61.0413	1019	22.6459	75.1476	54.7367	811	23.6149	71.5782	56.3421
ZCCHC17	1	31296982..31364953	ENSG00000121766	773	20.9261	67.1783	44.5527	874	19.1206	62.4139	40.7233	742	20.3834	63.9687	43.2636	829	26.2431	79.1517	64.6273	986	23.2814	77.2562	52.9641	830	25.6778	77.8311	57.6621
FABP3	1	complement(31365253..31376850)	ENSG00000121769	7	0.266687	0.856135	0.403453	12	0.369458	1.206	0.55913	2	0.0773209	0.242655	0.116613	7	0.311856	0.940586	0.545707	7	0.232608	0.771879	0.376013	2	0.0870773	0.263937	0.138945
SERINC2	1	31409565..31434680	ENSG00000168528	1	0.0192323	0.0617405	0.0576361	1	0.0155421	0.050733	0.0465942	0	0	0	0	1	0.0224896	0.0678307	0.0779582	1	0.0167746	0.0556643	0.0537161	3	0.0659359	0.199856	0.208417
TINAGL1	1	31576485..31587686	ENSG00000142910	0	0	0	0	0	0	0	0	0	0	0	0	0	0	0	0	0	0	0	0	0	0	0	0
HCRTR1	1	31617686..31632518	ENSG00000121764	0	0	0	0	0	0	0	0	0	0	0	0	0	0	0	0	0	0	0	0	0	0	0	0
PEF1	1	complement(31629866..31644896)	ENSG00000162517	1186	38.2136	122.676	68.3565	1363	35.4903	115.848	63.5079	1094	35.7696	112.255	63.7875	792	29.8408	90.0026	61.7429	937	26.3327	87.3816	50.332	770	28.3527	85.9389	53.4938
COL16A1	1	complement(31652263..31704319)	ENSG00000084636	731	6.20956	19.9343	42.132	939	6.44599	21.0412	43.7519	708	6.10295	19.1527	41.2812	487	4.83754	14.5905	37.9656	718	5.31974	17.6529	38.5682	543	5.27125	15.9775	37.7235
ADGRB2	1	complement(31727117..31764893)	ENSG00000121753	15	0.122478	0.393185	0.864542	9	0.0593866	0.193851	0.419348	16	0.132571	0.416045	0.932907	13	0.124125	0.374374	1.01346	16	0.113948	0.378123	0.859458	14	0.130636	0.395967	0.972614
SPOCD1	1	complement(31790422..31816051)	ENSG00000134668	603	7.09467	22.7757	34.7546	705	6.70323	21.8809	32.8489	658	7.85603	24.6544	38.3658	648	8.91541	26.8897	50.5169	835	8.56886	28.4347	44.853	773	10.3936	31.5036	53.7022
PTP4A2	1	complement(31906421..31944856)	ENSG00000184007	4191	47.4318	152.268	241.553	5881	53.7877	175.575	274.02	4589	52.7026	165.395	267.57	4122	54.552	164.534	321.344	6469	63.8573	211.902	347.49	5493	71.0447	215.341	381.612
KHDRBS1	1	32013868..32060850	ENSG00000121774	3868	74.1436	238.02	222.937	4679	72.4804	236.592	218.014	3605	70.1221	220.063	210.196	2716	60.8791	183.617	211.734	3990	66.7086	221.364	214.327	3073	67.3163	204.04	213.489
TMEM39B	1	32072031..32102866	ENSG00000121775	362	10.5465	33.8569	20.8643	432	10.171	33.2004	20.1287	337	9.96303	31.2668	19.6494	302	10.2886	31.0314	23.5434	397	10.0881	33.4762	21.3253	301	10.0216	30.376	20.9112
KPNA6	1	32108056..32176563	ENSG00000025800	2975	21.0349	67.5276	171.468	3771	21.5472	70.335	175.707	2921	20.9579	65.7718	170.314	2015	16.6602	50.2488	157.086	2976	18.3531	60.9024	159.859	2201	17.7846	53.9064	152.909
TXLNA	1	32179675..32198285	ENSG00000084652	1941	19.7379	63.3639	111.872	2312	18.9996	62.019	107.726	1947	20.0912	63.0516	113.523	1830	21.761	65.6332	142.663	2929	25.9787	86.207	157.335	2201	25.578	77.5286	152.909
CCDC28B	1	32200386..32205387	ENSG00000160050	128	2.55921	8.21574	7.37743	108	1.74502	5.69614	5.03217	135	2.73901	8.59576	7.87141	130	3.03943	9.16719	10.1346	121	2.1101	7.00211	6.49965	105	2.39914	7.27196	7.29461
IQCC	1	32205661..32208687	ENSG00000160051	163	3.73915	12.0036	9.39469	171	3.17002	10.3477	7.96761	145	3.37533	10.5927	8.45447	72	1.93139	5.82525	5.61299	104	2.08085	6.90503	5.58648	89	2.33317	7.07198	6.18305
DCDC2B	1	32209094..32216196	ENSG00000222046	0	0	0	0	0	0	0	0	5	0.195595	0.613831	0.291534	0	0	0	0	1	0.0336238	0.111576	0.0537161	2	0.0881101	0.267067	0.138945
TMEM234	1	complement(32214472..32222359)	ENSG00000160055	199	3.28429	10.5434	11.4696	212	2.82751	9.22965	9.87797	184	3.08155	9.67076	10.7284	149	2.87559	8.67304	11.6158	148	2.13045	7.06964	7.94999	146	2.75367	8.34655	10.143
EIF3I	1	32221928..32231604	ENSG00000084623	5224	172.488	553.732	301.091	6110	163.034	532.18	284.691	5194	174.029	546.151	302.845	4806	185.563	559.676	374.667	5053	145.522	482.895	271.428	4369	164.858	499.694	303.525
FAM167B	1	32247222..32248856	ENSG00000183615	3	0.164744	0.528869	0.172908	2	0.0887559	0.289719	0.0931884	2	0.11145	0.349761	0.116613	1	0.0642153	0.193679	0.0779582	1	0.0478971	0.15894	0.0537161	4	0.251025	0.760874	0.27789
LCK	1	32251239..32286165	ENSG00000182866	0	0	0	0	0	0	0	0	0	0	0	0	0	0	0	0	0	0	0	0	0	0	0	0
HDAC1	1	32292083..32333635	ENSG00000116478	2123	52.1268	167.341	122.362	2514	49.8834	162.831	117.138	1998	49.7816	156.229	116.497	1542	44.2738	133.534	120.212	2070	44.3306	147.105	111.192	1618	45.4004	137.612	112.406
MARCKSL1	1	complement(32333839..32336233)	ENSG00000175130	2	0.0672756	0.215972	0.115272	1	0.0271836	0.0887336	0.0465942	3	0.102403	0.321368	0.17492	0	0	0	0	3	0.0880178	0.292076	0.161148	3	0.115324	0.349554	0.208417
TSSK3	1	32351521..32364312	ENSG00000162526	35	1.63388	5.24517	2.01726	52	1.96171	6.40348	2.4229	29	1.37377	4.31126	1.69089	25	1.36472	4.11612	1.94895	39	1.58796	5.26943	2.09493	25	1.33371	4.04257	1.73681
FAM229A	1	complement(32361270..32364278)	ENSG00000225828	22	1.57155	5.04508	1.268	27	1.55865	5.0878	1.25804	30	2.17465	6.82466	1.7492	22	1.83772	5.54274	1.71508	21	1.30842	4.34182	1.12804	31	2.53068	7.67066	2.15365
BSDC1	1	complement(32365103..32394731)	ENSG00000160058	1387	15.0333	48.2607	79.9413	1764	15.451	50.4355	82.1922	1369	15.0572	47.2535	79.8219	1013	12.8392	38.7242	78.9716	1743	16.4777	54.6791	93.6272	1338	16.5731	50.2341	92.9541
AL033529.1	1	32465057..32600792	ENSG00000254553	0	0	0	0	3	0.0365761	0.119393	0.139783	0	0	0	0	0	0	0	0	0	0	0	0	0	0	0	0
ZBTB8B	1	32465072..32496686	ENSG00000273274	0	0	0	0	0	0	0	0	0	0	0	0	0	0	0	0	2	0.00707015	0.0234614	0.107432	0	0	0	0
ZBTB8A	1	32539427..32605941	ENSG00000160062	93	0.683393	2.19387	5.36016	142	0.84325	2.75256	6.61637	97	0.723306	2.26994	5.65575	81	0.696024	2.09927	6.31461	121	0.775524	2.57348	6.49965	125	1.04971	3.18173	8.68405
ZBTB8OS	1	complement(32600172..32650903)	ENSG00000176261	434	9.14866	29.3696	25.0141	495	8.43244	27.5254	23.0641	454	9.7115	30.4774	26.4712	430	10.5996	31.9693	33.522	437	8.03473	26.6622	23.4739	389	9.37104	28.4042	27.0248
RBBP4	1	32651142..32686211	ENSG00000162521	3648	22.1031	70.9566	210.257	4587	22.4598	73.314	213.728	3418	21.0152	65.9514	199.292	1676	11.8747	35.8153	130.658	2619	13.8406	45.9283	140.683	2087	14.4508	43.8012	144.989
SYNC	1	complement(32679906..32703596)	ENSG00000162520	235	3.28344	10.5407	13.5445	232	2.61956	8.55085	10.8099	186	2.63716	8.27614	10.845	261	4.26435	12.8617	20.3471	375	4.56997	15.1649	20.1435	311	4.96583	15.0517	21.6059
KIAA1522	1	32741830..32774970	ENSG00000162522	939	8.3516	26.8108	54.1203	1181	8.48856	27.7086	55.0277	929	8.3846	26.3132	54.1669	503	5.23147	15.7786	39.213	746	5.78715	19.2039	40.0722	591	6.00706	18.2078	41.0582
YARS1	1	complement(32775237..32818153)	ENSG00000134684	4170	66.9725	214.999	240.343	4937	64.0772	209.163	230.036	3739	60.9366	191.236	218.009	2836	53.2621	160.643	221.089	3684	51.6062	171.248	197.89	3040	55.7961	169.122	211.196
S100PBP	1	32816767..32858875	ENSG00000116497	405	3.95895	12.7093	23.3426	509	4.0209	13.1251	23.7164	414	4.10666	12.8878	24.139	160	1.82893	5.51622	12.4733	249	2.12298	7.04485	13.3753	170	1.89909	5.75625	11.8103
FNDC5	1	complement(32862268..32872482)	ENSG00000160097	1	0.0165988	0.0532864	0.0576361	2	0.0268279	0.0875724	0.0931884	3	0.0505313	0.158581	0.17492	0	0	0	0	2	0.0289553	0.0960845	0.107432	1	0.0189691	0.0574966	0.0694724
HPCA	1	32885994..32898441	ENSG00000121905	0	0	0	0	3	0.0892902	0.291463	0.139783	2	0.0747472	0.234578	0.116613	2	0.0861358	0.259794	0.155916	0	0	0	0	0	0	0	0
TMEM54	1	complement(32894594..32901438)	ENSG00000121900	251	12.6728	40.6831	14.4667	289	11.7917	38.4909	13.4657	276	14.1407	44.3775	16.0927	267	15.7639	47.5453	20.8148	307	13.5195	44.8627	16.4909	267	15.4057	46.6957	18.5491
RNF19B	1	complement(32936445..32964685)	ENSG00000116514	789	15.7208	50.4677	45.4749	1007	16.2146	52.9281	46.9203	815	16.4785	51.714	47.52	438	10.2052	30.7799	34.1457	625	10.8617	36.0432	33.5726	521	11.8633	35.9584	36.1951
AL031602.1	1	32973553..32974463	ENSG00000278966	0	0	0	0	0	0	0	0	0	0	0	0	0	0	0	0	0	0	0	0	0	0	0	0
AK2	1	complement(33007940..33080996)	ENSG00000004455	5138	29.8311	95.7654	296.134	6077	28.5131	93.0731	283.153	4972	29.2933	91.9305	289.901	4270	28.9904	87.4377	332.881	5503	27.8674	92.4742	295.6	4268	28.3184	85.835	296.508
AZIN2	1	33081104..33123492	ENSG00000142920	60	0.560087	1.79802	3.45817	87	0.656301	2.14232	4.05369	62	0.587298	1.8431	3.61502	33	0.360221	1.08646	2.57262	38	0.309392	1.02668	2.04121	28	0.298698	0.905373	1.94523
AL662907.1	1	complement(33141871..33143230)	ENSG00000278997	0	0	0	0	0	0	0	0	0	0	0	0	0	0	0	0	0	0	0	0	0	0	0	0
TRIM62	1	complement(33145399..33182059)	ENSG00000116525	233	3.05983	9.82286	13.4292	350	3.71441	12.1247	16.308	281	3.74465	11.7517	16.3842	127	1.95028	5.88223	9.90069	248	2.84063	9.42628	13.3216	193	2.89647	8.7794	13.4082
AL662907.2	1	33162851..33166298	ENSG00000279179	0	0	0	0	0	0	0	0	0	0	0	0	0	0	0	0	0	0	0	0	0	0	0	0
ZNF362	1	33256492..33300719	ENSG00000160094	3	0.0489527	0.157151	0.172908	3	0.03956	0.129133	0.139783	5	0.0827919	0.259824	0.291534	4	0.0763249	0.230203	0.311833	8	0.113859	0.377826	0.429729	4	0.0745908	0.22609	0.27789
A3GALT2	1	complement(33306766..33321098)	ENSG00000184389	0	0	0	0	0	0	0	0	0	0	0	0	0	0	0	0	1	0.0443387	0.147132	0.0537161	1	0.0580941	0.176087	0.0694724
PHC2	1	complement(33323623..33431052)	ENSG00000134686	2242	27.9935	89.8665	129.22	3174	32.0265	104.542	147.89	2449	31.0294	97.3789	142.793	2534	36.9982	111.59	197.546	3736	40.6865	135.013	200.683	3211	45.8176	138.876	223.076
ZSCAN20	1	33472645..33496507	ENSG00000121903	129	1.27684	4.09899	7.43506	199	1.59177	5.1959	9.27224	156	1.56687	4.91729	9.09585	108	1.25004	3.77022	8.41948	172	1.4849	4.92745	9.23917	129	1.45917	4.42285	8.96194
CSMD2	1	complement(33513999..34165842)	ENSG00000121904	967	2.88563	9.26362	55.7341	1480	3.56908	11.6503	68.9594	1013	3.06751	9.62671	59.0647	841	2.93469	8.85129	65.5628	1664	4.33101	14.3719	89.3836	932	3.17834	9.63376	64.7483
HMGB4	1	33860475..33864791	ENSG00000176256	1	0.020555	0.0659867	0.0576361	1	0.016611	0.0542222	0.0465942	0	0	0	0	0	0	0	0	0	0	0	0	2	0.0469804	0.142401	0.138945
C1orf94	1	34166883..34219131	ENSG00000142698	219	3.41087	10.9498	12.6223	312	3.92695	12.8185	14.5374	214	3.38218	10.6142	12.4776	318	5.79161	17.468	24.7907	473	6.42545	21.322	25.4077	412	7.33311	22.2271	28.6226
SMIM12	1	complement(34712737..34859755)	ENSG00000163866	842	4.23599	13.5986	48.5296	937	3.80945	12.4349	43.6588	819	4.18109	13.1214	47.7532	800	4.70635	14.1948	62.3665	866	3.79999	12.6098	46.5182	789	4.53618	13.7494	54.8138
GJB5	1	34755047..34758512	ENSG00000189280	0	0	0	0	0	0	0	0	0	0	0	0	0	0	0	0	3	0.100425	0.333247	0.161148	0	0	0	0
GJB4	1	34759740..34762327	ENSG00000189433	0	0	0	0	0	0	0	0	2	0.0730908	0.229379	0.116613	1	0.0421135	0.127018	0.0779582	2	0.0628234	0.208471	0.107432	2	0.0823133	0.249497	0.138945
GJB3	1	34781214..34786369	ENSG00000188910	1	0.0220169	0.0706801	0.0576361	0	0	0	0	0	0	0	0	0	0	0	0	0	0	0	0	1	0.025161	0.0762646	0.0694724
GJA4	1	34792999..34795747	ENSG00000187513	0	0	0	0	0	0	0	0	0	0	0	0	0	0	0	0	0	0	0	0	0	0	0	0
DLGAP3	1	complement(34865436..34929650)	ENSG00000116544	0	0	0	0	0	0	0	0	0	0	0	0	0	0	0	0	0	0	0	0	1	0.0151569	0.0459416	0.0694724
AC114490.3	1	complement(34974356..34985313)	ENSG00000284773	0	0	0	0	8	0.106294	0.346967	0.372754	5	0.0834201	0.261795	0.291534	4	0.0769041	0.23195	0.311833	6	0.0860421	0.28552	0.322297	5	0.093946	0.284756	0.347362
AC114490.2	1	complement(34981533..35031741)	ENSG00000271741	145	2.43323	7.8113	8.35724	136	1.84431	6.02026	6.33681	139	2.36697	7.42821	8.10463	50	0.981154	2.95925	3.89791	96	1.4051	4.66266	5.15675	53	1.01639	3.08075	3.68204
TMEM35B	1	complement(34981535..34985353)	ENSG00000243749	64	3.60982	11.5885	3.68871	131	5.97114	19.4912	6.10384	94	5.38018	16.8845	5.48083	135	8.90413	26.8557	10.5244	181	8.90444	29.5482	9.72262	174	11.2157	33.9955	12.0882
ZMYM6	1	complement(34986165..35031945)	ENSG00000163867	408	2.84152	9.12202	23.5155	563	3.16869	10.3433	26.2325	425	3.0036	9.42614	24.7804	282	2.29663	6.92686	21.9842	465	2.82466	9.37326	24.978	350	2.78567	8.44354	24.3154
ZMYM1	1	35032172..35115859	ENSG00000197056	329	3.39403	10.8957	18.9623	418	3.48479	11.3752	19.4764	318	3.32897	10.4472	18.5415	228	2.75047	8.29567	17.7745	358	3.22126	10.6893	19.2304	242	2.85303	8.64771	16.8123
SFPQ	1	complement(35176378..35193145)	ENSG00000116560	6009	78.7928	252.945	346.336	7943	84.1684	274.745	370.098	6534	86.9413	272.846	380.976	4230	64.8599	195.623	329.763	6946	79.4403	263.612	373.112	5033	75.4192	228.6	349.655
ZMYM4	1	35268709..35422058	ENSG00000146463	1134	7.93923	25.487	65.3594	1498	8.47534	27.6654	69.7981	1075	7.63724	23.9678	62.6797	560	4.58463	13.8277	43.6566	1088	6.64379	22.0466	58.4431	752	6.01663	18.2368	52.2433
KIAA0319L	1	complement(35433492..35557950)	ENSG00000142687	945	8.81187	28.2884	54.4662	1171	8.82416	28.8041	54.5618	934	8.83784	27.7356	54.4585	846	9.22483	27.8229	65.9526	1307	10.63	35.2743	70.207	1048	11.1678	33.8504	72.8071
NCDN	1	35557473..35567274	ENSG00000020129	1377	15.3801	49.374	79.365	1945	17.5559	57.3065	90.6257	1378	15.6184	49.0148	80.3467	853	11.141	33.6023	66.4983	1346	13.1127	43.5127	72.3019	1113	14.2066	43.0611	77.3228
TFAP2E	1	35573314..35595328	ENSG00000116819	2	0.0463288	0.148727	0.115272	3	0.0561593	0.183317	0.139783	3	0.0705188	0.221307	0.17492	1	0.0270877	0.081699	0.0779582	3	0.0606127	0.201136	0.161148	4	0.105889	0.320957	0.27789
PSMB2	1	complement(35599541..35641526)	ENSG00000126067	4642	53.3133	171.15	267.547	5642	52.3653	170.932	262.884	4526	52.7482	165.539	263.896	4012	53.8819	162.513	312.768	5132	51.409	170.594	275.671	4363	57.2646	173.573	303.108
C1orf216	1	complement(35713877..35718894)	ENSG00000142686	738	14.6039	46.8822	42.5355	781	12.4894	40.7684	36.3901	668	13.4138	42.0961	38.9489	584	13.5138	40.7587	45.5276	849	14.6535	48.6257	45.605	636	14.3827	43.5948	44.1845
CLSPN	1	complement(35720218..35769978)	ENSG00000092853	1010	5.66297	18.1796	58.2125	1176	5.32857	17.3937	54.7948	824	4.68827	14.7131	48.0447	500	3.27827	9.88756	38.9791	743	3.63357	12.0575	39.9111	481	3.08204	9.34187	33.4162
AGO4	1	35808016..35857890	ENSG00000134698	250	1.78782	5.73936	14.409	347	2.00536	6.54596	16.1682	244	1.77066	5.55683	14.2268	172	1.43835	4.33818	13.4088	322	2.00845	6.66478	17.2966	200	1.63449	4.95426	13.8945
AGO1	1	35869808..35930532	ENSG00000092847	1280	4.79231	15.3845	73.7743	1679	5.08002	16.5823	78.2316	1234	4.68827	14.7131	71.9505	660	2.88955	8.71515	51.4524	1084	3.53986	11.7466	58.2283	782	3.34589	10.1416	54.3274
AGO3	1	35930718..36072500	ENSG00000126070	722	1.80757	5.80278	41.6133	962	1.94632	6.35323	44.8236	636	1.61577	5.07072	37.0831	376	1.10077	3.32004	29.3123	658	1.43683	4.76795	35.3452	455	1.30179	3.94581	31.61
TEKT2	1	36084094..36088275	ENSG00000092850	0	0	0	0	0	0	0	0	1	0.026938	0.0845389	0.0583067	0	0	0	0	0	0	0	0	1	0.030337	0.0919535	0.0694724
ADPRHL2	1	36088892..36093932	ENSG00000116863	761	23.9704	76.9511	43.8611	849	21.6111	70.5437	39.5585	712	22.7579	71.4207	41.5144	729	26.8515	80.9867	56.8315	852	23.4073	77.6741	45.7661	788	28.3652	85.9769	54.7443
COL8A2	1	complement(36095239..36125222)	ENSG00000171812	1	0.0111382	0.0357564	0.0576361	1	0.00900105	0.0293815	0.0465942	1	0.0113025	0.0354705	0.0583067	1	0.0130246	0.0392834	0.0779582	1	0.00971483	0.0322374	0.0537161	1	0.0127287	0.0385815	0.0694724
TRAPPC3	1	complement(36136570..36156053)	ENSG00000054116	1786	48.8581	156.847	102.938	2105	46.5358	151.903	98.0808	1754	48.6908	152.805	102.27	1590	50.8632	153.408	123.954	1850	44.1416	146.478	99.3748	1633	51.0519	154.741	113.448
MAP7D1	1	36155579..36180849	ENSG00000116871	4450	60.8834	195.452	256.481	5928	65.5432	213.948	276.21	5023	69.7373	218.855	292.875	4325	69.1953	208.7	337.169	5740	68.4972	227.299	308.331	4825	75.4409	228.666	335.205
THRAP3	1	36224432..36305357	ENSG00000054118	2497	28.2291	90.6229	143.917	2819	25.7546	84.0688	131.349	2235	25.6401	80.4657	130.316	1759	23.2539	70.136	137.128	2722	26.8404	89.0664	146.215	1911	24.6894	74.8351	132.762
SH3D21	1	36306368..36329340	ENSG00000214193	147	0.973585	3.12546	8.47251	202	1.08116	3.52914	9.41203	132	0.887143	2.7841	7.69649	65	0.50341	1.51833	5.06728	168	0.970483	3.22042	9.02431	133	1.00665	3.05122	9.23983
EVA1B	1	complement(36322031..36324154)	ENSG00000142694	0	0	0	0	0	0	0	0	2	0.100136	0.314254	0.116613	10	0.576963	1.74017	0.779582	2	0.0860693	0.28561	0.107432	8	0.451083	1.36726	0.555779
STK40	1	complement(36339624..36385896)	ENSG00000196182	4721	46.6485	149.754	272.1	6249	49.8993	162.883	291.167	4996	50.0944	157.21	291.3	3823	44.1733	133.231	298.034	6346	54.6922	181.489	340.883	4785	54.0326	163.776	332.426
LSM10	1	complement(36391238..36397908)	ENSG00000181817	680	41.1195	132.004	39.1926	820	40.0712	130.802	38.2072	726	44.549	139.807	42.3307	775	54.8014	165.286	60.4176	766	40.4007	134.065	41.1466	748	51.6905	156.677	51.9654
OSCP1	1	complement(36415827..36450451)	ENSG00000116885	105	2.52447	8.10419	6.05179	145	2.81727	9.19621	6.75616	123	3.00088	9.41759	7.17173	115	3.23318	9.75157	8.96519	117	2.45351	8.14166	6.28479	84	2.30797	6.99561	5.83568
MRPS15	1	complement(36455718..36464384)	ENSG00000116898	1927	105.154	337.572	111.065	2015	88.8585	290.055	93.8873	1817	100.615	315.757	105.943	1829	116.71	352.009	142.586	1710	81.3883	270.077	91.8546	1615	100.713	305.269	112.198
CSF3R	1	complement(36466043..36483278)	ENSG00000119535	0	0	0	0	0	0	0	0	0	0	0	0	0	0	0	0	0	0	0	0	0	0	0	0
GRIK3	1	complement(36795527..37034515)	ENSG00000163873	0	0	0	0	0	0	0	0	0	0	0	0	0	0	0	0	0	0	0	0	0	0	0	0
ZC3H12A	1	37474580..37484377	ENSG00000163874	902	16.7527	53.7806	51.9878	1196	17.9511	58.5964	55.7267	892	16.8115	52.7592	52.0096	918	19.9376	60.1337	71.5656	1644	26.6319	88.3746	88.3093	1245	26.4252	80.0966	86.4932
MEAF6	1	complement(37492575..37514774)	ENSG00000163875	1017	17.8797	57.3984	58.616	1118	15.884	51.8491	52.0923	1057	18.8572	59.179	61.6302	719	14.7815	44.5825	56.0519	933	14.3068	47.4753	50.1171	722	14.506	43.9685	50.1591
SNIP1	1	complement(37534449..37554293)	ENSG00000163877	497	5.47469	17.5752	28.6452	573	5.10079	16.6502	26.6985	446	4.98541	15.6456	26.0048	234	3.01419	9.09107	18.2422	341	3.27627	10.8719	18.3172	236	2.97088	9.00494	16.3955
DNALI1	1	37556919..37566857	ENSG00000163879	0	0	0	0	2	0.0317296	0.103573	0.0931884	5	0.0996065	0.312593	0.291534	3	0.0688697	0.207717	0.233875	1	0.0171229	0.0568201	0.0537161	0	0	0	0
GNL2	1	complement(37566816..37595937)	ENSG00000134697	1736	35.3481	113.476	100.056	2048	33.6997	110.004	95.4249	1769	36.5516	114.709	103.145	1484	35.3347	106.573	115.69	1725	30.6357	101.66	92.6603	1514	35.23	106.784	105.181
RSPO1	1	complement(37611350..37634892)	ENSG00000169218	0	0	0	0	0	0	0	0	0	0	0	0	0	0	0	0	0	0	0	0	0	0	0	0
C1orf109	1	complement(37681570..37692249)	ENSG00000116922	496	8.38557	26.9198	28.5875	641	8.75767	28.587	29.8669	519	8.90391	27.9429	30.2612	238	4.70521	14.1914	18.554	388	5.72143	18.9858	20.8419	246	4.75287	14.4063	17.0902
CDCA8	1	37692481..37709719	ENSG00000134690	1403	30.3249	97.3507	80.8635	1753	30.6199	99.9502	81.6796	1330	29.1713	91.5476	77.5479	588	14.8618	44.8244	45.8394	958	18.0605	59.9313	51.4601	695	17.1671	52.0346	48.2833
EPHA10	1	complement(37713880..37765133)	ENSG00000183317	0	0	0	0	0	0	0	0	0	0	0	0	3	0.0235401	0.0709991	0.233875	0	0	0	0	0	0	0	0
MANEAL	1	37793802..37801137	ENSG00000185090	71	1.22342	3.9275	4.09217	98	1.36466	4.45456	4.56623	60	1.04914	3.29248	3.4984	56	1.12839	3.40331	4.36566	108	1.62317	5.38627	5.80134	84	1.65412	5.01375	5.83568
YRDC	1	complement(37802945..37808208)	ENSG00000196449	519	14.605	46.8859	29.9132	723	16.442	53.6703	33.6876	612	17.4763	54.8454	35.6837	735	24.1866	72.9489	57.2993	1126	27.6373	91.7108	60.4844	868	27.9142	84.6098	60.3021
C1orf122	1	37806979..37809454	ENSG00000197982	500	11.6549	37.4152	28.8181	628	11.8298	38.6151	29.2612	587	13.8848	43.5742	34.226	725	19.7618	59.6035	56.5197	639	12.9915	43.1107	34.3246	656	17.4748	52.9672	45.5739
MTF1	1	complement(37809574..37859592)	ENSG00000188786	651	4.26542	13.6931	37.5211	791	4.18829	13.6715	36.856	533	3.54381	11.1215	31.0775	562	4.30595	12.9871	43.8125	961	5.49194	18.2243	51.6212	672	5.03176	15.2516	46.6855
INPP5B	1	complement(37860697..37947057)	ENSG00000204084	319	2.11868	6.80152	18.3859	403	2.16302	7.06059	18.7775	270	1.81971	5.71075	15.7428	304	2.36102	7.12107	23.6993	417	2.41565	8.01601	22.3996	294	2.23148	6.76376	20.4249
SF3A3	1	complement(37956975..37990075)	ENSG00000183431	2663	49.9231	160.266	153.485	3209	48.6161	158.694	149.521	2608	49.6136	155.701	152.064	1419	31.1075	93.823	110.623	1805	29.5141	97.9388	96.9576	1394	29.8651	90.523	96.8446
FHL3	1	complement(37996770..38005606)	ENSG00000183386	35	1.09912	3.52846	2.01726	71	1.80184	5.8816	3.30819	41	1.30654	4.10029	2.39058	47	1.72594	5.2056	3.66403	51	1.39691	4.63547	2.73952	55	1.97383	5.98281	3.82098
UTP11	1	38009258..38024820	ENSG00000183520	1117	28.714	92.1795	64.3796	1312	27.2556	88.9683	61.1316	1059	27.6248	86.6944	61.7468	1044	31.3829	94.6538	81.3883	1128	25.2914	83.9261	60.5918	943	27.7028	83.9689	65.5125
POU3F1	1	complement(38043829..38046793)	ENSG00000185668	0	0	0	0	0	0	0	0	0	0	0	0	0	0	0	0	0	0	0	0	0	0	0	0
RRAGC	1	complement(38838198..38859772)	ENSG00000116954	1743	33.8094	108.537	100.46	2212	34.6741	113.184	103.066	1896	37.32	117.12	110.55	1206	27.3551	82.5057	94.0176	1800	30.4533	101.055	96.689	1477	32.7409	99.2399	102.611
MYCBP	1	complement(38862493..38873368)	ENSG00000214114	573	11.6765	37.4844	33.0255	572	9.4196	30.7477	26.6519	447	9.24329	29.008	26.0631	711	16.9425	51.1002	55.4283	796	14.1479	46.9479	42.758	659	15.3466	46.5165	45.7823
AL139260.3	1	complement(38864501..38881617)	ENSG00000274944	4	0.087365	0.280464	0.230545	55	0.970779	3.16884	2.56268	58	1.28549	4.03422	3.38179	15	0.383107	1.15549	1.16937	17	0.323853	1.07467	0.913174	29	0.723846	2.19402	2.0147
GJA9	1	complement(38874069..38881587)	ENSG00000131233	8	0.170575	0.54759	0.461089	4	0.0689232	0.224981	0.186377	2	0.0432731	0.135803	0.116613	3	0.0747994	0.225602	0.233875	14	0.260361	0.863973	0.752026	0	0	0	0
RHBDL2	1	complement(38885807..38941830)	ENSG00000158315	39	0.717678	2.30393	2.24781	56	0.832785	2.7184	2.60927	39	0.72827	2.28551	2.27396	58	1.24809	3.76434	4.52157	85	1.36429	4.52721	4.56587	63	1.32488	4.01579	4.37676
AKIRIN1	1	38991276..39006059	ENSG00000174574	1868	36.1397	116.018	107.664	2707	42.323	138.152	126.13	2042	40.0891	125.811	119.062	990	22.3972	67.5522	77.1786	1745	29.4459	97.7125	93.7346	1353	29.9141	90.6716	93.9962
NDUFS5	1	39026318..39034636	ENSG00000168653	1696	160.947	516.681	97.7509	1823	139.805	456.356	84.9412	1646	158.507	497.44	95.9729	2133	236.7	713.91	166.285	1747	144.601	479.84	93.8421	1596	173.085	524.632	110.878
MACF1	1	39081316..39487177	ENSG00000127603	4377	6.42963	20.6408	252.273	6527	7.74824	25.292	304.12	4435	6.61098	20.7471	258.59	2399	4.12089	12.429	187.022	5488	7.03146	23.333	294.794	2916	4.89516	14.8376	202.582
BMP8A	1	39491636..39529869	ENSG00000183682	19	0.175315	0.562807	1.09509	35	0.260984	0.851912	1.6308	24	0.224719	0.705231	1.39936	12	0.129479	0.39052	0.935498	26	0.209248	0.694362	1.39662	21	0.22144	0.671199	1.45892
PABPC4	1	complement(39560816..39576790)	ENSG00000090621	6628	98.1722	315.158	382.012	8894	106.459	347.507	414.409	6964	104.671	328.488	406.048	3545	61.4008	185.19	276.362	5380	69.5041	230.64	288.993	4210	71.2621	216	292.479
HEYL	1	complement(39623435..39639643)	ENSG00000163909	0	0	0	0	0	0	0	0	0	0	0	0	0	0	0	0	0	0	0	0	0	0	0	0
NT5C1A	1	complement(39659121..39672038)	ENSG00000116981	0	0	0	0	0	0	0	0	0	0	0	0	0	0	0	0	0	0	0	0	0	0	0	0
HPCAL4	1	complement(39678648..39691485)	ENSG00000116983	0	0	0	0	0	0	0	0	1	0.0110911	0.034807	0.0583067	0	0	0	0	0	0	0	0	0	0	0	0
PPIE	1	39692182..39763914	ENSG00000084072	302	1.75792	5.64336	17.4061	403	1.89573	6.18809	18.7775	311	1.83702	5.76508	18.1334	281	1.91271	5.76891	21.9062	282	1.43173	4.75102	15.1479	250	1.66304	5.04077	17.3681
BMP8B	1	complement(39757182..39788865)	ENSG00000116985	1	0.0107758	0.0345931	0.0576361	1	0.00870823	0.0284256	0.0465942	0	0	0	0	1	0.0126009	0.0380055	0.0779582	0	0	0	0	0	0	0	0
OXCT2	1	complement(39769523..39771348)	ENSG00000198754	0	0	0	0	2	0.0460306	0.150254	0.0931884	0	0	0	0	1	0.0333033	0.100446	0.0779582	2	0.0496807	0.164859	0.107432	1	0.0325467	0.0986511	0.0694724
TRIT1	1	complement(39838110..39883511)	ENSG00000043514	524	4.41369	14.1691	30.2013	639	4.34962	14.1982	29.7737	515	4.4019	13.8144	30.028	358	3.52618	10.6353	27.909	490	3.59988	11.9457	26.3209	412	3.96587	12.0208	28.6226
MYCL	1	complement(39895426..39902256)	ENSG00000116990	1	0.0102714	0.0329738	0.0576361	1	0.00830059	0.027095	0.0465942	0	0	0	0	5	0.0600552	0.181132	0.389791	1	0.00895882	0.0297287	0.0537161	2	0.0234763	0.0711582	0.138945
MFSD2A	1	39955112..39969968	ENSG00000168389	361	8.48326	27.2335	20.8066	478	9.07744	29.6308	22.272	404	9.63385	30.2337	23.5559	323	8.87584	26.7704	25.1805	452	9.26437	30.7426	24.2797	355	9.53354	28.8968	24.6627
CAP1	1	40040233..40072649	ENSG00000131236	6419	100.395	322.294	369.966	8829	111.593	364.265	411.38	6307	100.099	314.139	367.74	4548	83.1797	250.878	354.554	8369	114.167	378.849	449.55	6062	108.351	328.418	421.142
PPT1	1	complement(40071461..40097727)	ENSG00000131238	2128	22.8693	73.4164	122.65	2600	22.5806	73.7081	121.145	1941	21.1675	66.4295	113.173	1941	24.3926	73.5704	151.317	2499	23.4245	77.731	134.237	2124	26.0859	79.0681	147.559
RLF	1	40161387..40240921	ENSG00000117000	525	4.38096	14.064	30.259	709	4.78119	15.6069	33.0353	494	4.18311	13.1278	28.8035	418	4.07885	12.3022	32.5865	735	5.34957	17.7519	39.4814	478	4.55835	13.8167	33.2078
TMCO2	1	40245947..40251684	ENSG00000188800	0	0	0	0	1	0.060382	0.197101	0.0465942	0	0	0	0	0	0	0	0	2	0.130341	0.432518	0.107432	0	0	0	0
ZMPSTE24	1	40258236..40294180	ENSG00000084073	1841	32.1813	103.31	106.108	2038	28.7895	93.9755	94.959	1652	29.3037	91.9632	96.3227	1174	23.9977	72.3793	91.5229	1889	28.8008	95.5716	101.47	1404	28.0471	85.0125	97.5393
COL9A2	1	complement(40300489..40317813)	ENSG00000049089	3	0.0494962	0.158896	0.172908	7	0.0933316	0.304656	0.326159	7	0.117196	0.367793	0.408147	0	0	0	0	5	0.071952	0.238763	0.268581	1	0.0188548	0.05715	0.0694724
SMAP2	1	40344850..40423326	ENSG00000084070	461	7.01195	22.5102	26.5703	592	7.27679	23.7531	27.5838	441	6.80674	21.3614	25.7133	771	13.7134	41.3608	60.1058	1265	16.7823	55.6897	67.9509	959	16.6697	50.5268	66.6241
ZFP69B	1	40450102..40463718	ENSG00000187801	90	2.04472	6.56408	5.18725	120	2.20319	7.19172	5.5913	71	1.63686	5.13693	4.13978	45	1.19552	3.60579	3.50812	73	1.44656	4.80022	3.92128	52	1.3501	4.09223	3.61257
AL603839.4	1	40473055..40474059	ENSG00000279667	0	0	0	0	0	0	0	0	0	0	0	0	0	0	0	0	0	0	0	0	0	0	0	0
ZFP69	1	40477290..40496343	ENSG00000187815	33	0.613782	1.9704	1.90199	48	0.721475	2.35506	2.23652	47	0.887075	2.78389	2.74042	28	0.608989	1.83677	2.18283	47	0.762464	2.53014	2.52466	34	0.722685	2.19051	2.36206
EXO5	1	40508741..40516556	ENSG00000164002	13	0.218646	0.701909	0.74927	9	0.122326	0.399301	0.419348	5	0.0853356	0.267807	0.291534	5	0.0983375	0.296595	0.389791	10	0.146696	0.486793	0.537161	12	0.230648	0.699108	0.833669
ZNF684	1	40531573..40548167	ENSG00000117010	52	0.965789	3.10043	2.99708	56	0.840518	2.74364	2.60927	55	1.03658	3.25309	3.20687	47	1.02077	3.07874	3.66403	64	1.03677	3.44037	3.43783	50	1.06125	3.21673	3.47362
RIMS3	1	complement(40620680..40665682)	ENSG00000117016	242	1.73371	5.56565	13.9479	300	1.73685	5.66946	13.9783	239	1.73748	5.45271	13.9353	162	1.35715	4.09328	12.6292	269	1.68087	5.57775	14.4496	172	1.40818	4.26829	11.9493
NFYC	1	40691648..40771603	ENSG00000066136	730	9.00022	28.893	42.0744	960	9.56493	31.2221	44.7304	714	8.93288	28.0338	41.631	583	8.40525	25.351	45.4496	829	8.9147	29.5823	44.5307	701	9.87686	29.9374	48.7002
KCNQ4	1	40783787..40840452	ENSG00000117013	2	0.0237407	0.0762138	0.115272	4	0.0383711	0.125252	0.186377	2	0.0240911	0.0756045	0.116613	1	0.0138808	0.0418659	0.0779582	3	0.0310604	0.10307	0.161148	1	0.0135654	0.0411178	0.0694724
CITED4	1	complement(40861054..40862363)	ENSG00000179862	0	0	0	0	0	0	0	0	0	0	0	0	0	0	0	0	0	0	0	0	0	0	0	0
CTPS1	1	40979688..41012565	ENSG00000171793	2520	18.4916	59.3629	145.243	3019	17.9027	58.4384	140.668	2498	18.6007	58.3742	145.65	1456	12.4936	37.6818	113.507	2010	12.8645	42.6891	107.969	1396	11.7066	35.4834	96.9835
SLFNL1	1	complement(41015597..41023237)	ENSG00000171790	24	0.289582	0.929632	1.38327	43	0.419284	1.36864	2.00355	20	0.24488	0.7685	1.16613	17	0.239861	0.723444	1.32529	20	0.21048	0.698452	1.07432	31	0.427456	1.29565	2.15365
SCMH1	1	complement(41027200..41242154)	ENSG00000010803	409	5.56506	17.8653	23.5732	668	7.34519	23.9764	31.1249	469	6.47563	20.3223	27.3459	207	3.29358	9.93374	16.1373	379	4.49788	14.9256	20.3584	224	3.48309	10.5575	15.5618
FOXO6	1	41361922..41383590	ENSG00000204060	0	0	0	0	0	0	0	0	0	0	0	0	0	0	0	0	0	0	0	0	0	0	0	0
EDN2	1	complement(41478775..41484683)	ENSG00000127129	0	0	0	0	2	0.0670805	0.218966	0.0931884	0	0	0	0	0	0	0	0	0	0	0	0	0	0	0	0
HIVEP3	1	complement(41506365..42035925)	ENSG00000127124	443	1.79856	5.77385	25.5328	694	2.27699	7.43262	32.3364	443	1.82511	5.72769	25.8299	265	1.25811	3.79458	20.6589	479	1.69621	5.62865	25.73	311	1.44295	4.37369	21.6059
AC119676.1	1	complement(41585306..41628816)	ENSG00000284895	0	0	0	0	0	0	0	0	0	0	0	0	0	0	0	0	0	0	0	0	0	0	0	0
GUCA2B	1	42153410..42155820	ENSG00000044012	0	0	0	0	0	0	0	0	0	0	0	0	0	0	0	0	0	0	0	0	0	0	0	0
GUCA2A	1	complement(42162690..42164745)	ENSG00000197273	1	0.0871089	0.279642	0.0576361	0	0	0	0	0	0	0	0	0	0	0	0	0	0	0	0	0	0	0	0
FOXJ3	1	complement(42176539..42335877)	ENSG00000198815	1346	10.1504	32.5855	77.5782	1686	10.2749	33.5396	78.5578	1207	9.23655	28.9869	70.3762	882	7.77786	23.4587	68.7591	1625	10.6885	35.4683	87.2887	1093	9.41955	28.5513	75.9334
RIMKLA	1	42380792..42424232	ENSG00000177181	37	0.180875	0.580656	2.13254	59	0.233082	0.760833	2.74906	66	0.327404	1.02748	3.84824	32	0.182927	0.551726	2.49466	32	0.136442	0.452766	1.71892	22	0.122905	0.372534	1.52839
ZMYND12	1	complement(42430329..42456253)	ENSG00000066185	0	0	0	0	0	0	0	0	0	0	0	0	0	0	0	0	0	0	0	0	0	0	0	0
PPCS	1	42456117..42473385	ENSG00000127125	20	0.370135	1.18823	1.15272	31	0.463631	1.5134	1.44442	25	0.469498	1.47341	1.45767	24	0.51939	1.56653	1.871	24	0.387404	1.28555	1.28919	18	0.380692	1.1539	1.2505
CCDC30	1	42463221..42657190	ENSG00000186409	167	0.505952	1.62424	9.62524	181	0.443151	1.44655	8.43355	188	0.577981	1.81387	10.9617	380	1.34626	4.06044	29.6241	389	1.02793	3.41106	20.8956	327	1.13217	3.43168	22.7175
PPIH	1	42658423..42676758	ENSG00000171960	846	30.4256	97.674	48.7602	841	24.4425	79.7857	39.1857	786	28.6849	90.0213	45.8291	785	33.0134	99.5714	61.1972	748	23.4635	77.8605	40.1797	594	24.4132	73.9981	41.2666
YBX1	1	42682418..42703805	ENSG00000065978	18785	290.916	933.915	1082.69	23836	298.311	973.756	1110.62	19154	301.008	944.648	1116.81	12691	229.828	693.184	989.367	17246	232.952	773.021	926.388	14538	257.295	779.878	1009.99
CLDN19	1	complement(42733093..42740254)	ENSG00000164007	0	0	0	0	0	0	0	0	1	0.0146506	0.0459777	0.0583067	0	0	0	0	0	0	0	0	0	0	0	0
P3H1	1	complement(42746335..42767084)	ENSG00000117385	440	7.1394	22.9193	25.3599	616	8.07737	26.3664	28.702	460	7.57407	23.7695	26.8211	871	16.5264	49.8452	67.9016	1197	16.9405	56.2147	64.2982	951	17.6344	53.4509	66.0683
C1orf50	1	42767249..42779491	ENSG00000164008	87	0.950494	3.05133	5.01434	129	1.13894	3.71775	6.01065	95	1.05321	3.30528	5.53914	67	0.855966	2.58167	5.2232	93	0.886206	2.94076	4.9956	59	0.736635	2.23279	4.09887
AC098484.3	1	42767292..42794493	ENSG00000283580	64	2.10383	6.75384	3.68871	53	1.40795	4.59586	2.46949	70	2.33502	7.32795	4.08147	74	2.84455	8.57943	5.76891	70	2.00701	6.66002	3.76013	61	2.29156	6.94586	4.23782
TMEM269	1	42785007..42816619	ENSG00000274386	1	0.0125674	0.0403447	0.0576361	0	0	0	0	2	0.0255058	0.0800443	0.116613	0	0	0	0	2	0.0219229	0.0727484	0.107432	1	0.0143621	0.0435324	0.0694724
SVBP	1	complement(42807052..42817397)	ENSG00000177868	162	9.81894	31.5213	9.33705	186	9.11051	29.7388	8.66652	132	8.1187	25.4787	7.69649	112	7.93815	23.9422	8.73132	117	6.18525	20.525	6.28479	102	7.06513	21.4149	7.08619
ERMAP	1	42817122..42844991	ENSG00000164010	88	1.20908	3.88145	5.07198	82	0.910469	2.97198	3.82072	95	1.32452	4.1567	5.53914	83	1.33352	4.02203	6.47053	124	1.48599	4.93105	6.6608	96	1.50735	4.56886	6.66935
ZNF691	1	42846573..42852477	ENSG00000164011	75	1.91567	6.14979	4.32271	85	1.75452	5.72715	3.96051	80	2.07354	6.50734	4.66454	67	2.00118	6.03574	5.2232	76	1.69315	5.61849	4.08243	73	2.13085	6.45874	5.07149
SLC2A1	1	complement(42925375..42958868)	ENSG00000117394	1751	24.7645	79.5004	100.921	2489	28.4478	92.86	115.973	1692	24.2832	76.2075	98.655	1062	17.5638	52.9742	82.7916	1507	18.59	61.6884	80.9502	1160	18.7487	56.8286	80.588
FAM183A	1	43145153..43156396	ENSG00000186973	0	0	0	0	3	0.171301	0.559166	0.139783	0	0	0	0	1	0.0826249	0.249204	0.0779582	1	0.0616284	0.204506	0.0537161	0	0	0	0
EBNA1BP2	1	complement(43164175..43270936)	ENSG00000117395	3131	100.385	322.262	180.459	3686	95.504	311.747	171.746	3089	100.5	315.397	180.109	2559	95.9418	289.369	199.495	2782	77.7974	258.161	149.438	2342	85.8111	260.099	162.704
CFAP57	1	43172149..43254358	ENSG00000243710	36	0.340824	1.09413	2.0749	40	0.306032	0.99896	1.86377	24	0.230569	0.72359	1.39936	15	0.166062	0.500858	1.16937	18	0.148635	0.493227	0.96689	17	0.183928	0.557496	1.18103
TMEM125	1	43269983..43274002	ENSG00000179178	0	0	0	0	0	0	0	0	0	0	0	0	0	0	0	0	0	0	0	0	0	0	0	0
C1orf210	1	complement(43281877..43285617)	ENSG00000253313	0	0	0	0	0	0	0	0	0	0	0	0	0	0	0	0	0	0	0	0	0	0	0	0
TIE1	1	43300982..43323108	ENSG00000066056	19	0.247576	0.794784	1.09509	32	0.336965	1.09993	1.49101	18	0.238007	0.746933	1.04952	36	0.548541	1.65445	2.80649	64	0.727373	2.41369	3.43783	40	0.595643	1.80543	2.7789
MPL	1	43337818..43354466	ENSG00000117400	3	0.0415036	0.133237	0.172908	0	0	0	0	1	0.0140387	0.0440574	0.0583067	2	0.0323554	0.0975868	0.155916	0	0	0	0	0	0	0	0
CDC20	1	43358981..43363203	ENSG00000117399	2844	82.0297	263.336	163.917	3702	86.2895	281.668	172.492	2775	81.2208	254.893	161.801	1919	64.7244	195.215	149.602	2427	61.0566	202.609	130.369	1908	62.8912	190.627	132.553
ELOVL1	1	complement(43363398..43368074)	ENSG00000066322	2768	80.6427	258.884	159.537	3543	83.4161	272.289	165.083	2777	82.0989	257.649	161.918	1876	63.9121	192.765	146.25	2440	62.0027	205.748	131.067	2153	71.6825	217.274	149.574
MED8	1	complement(43383917..43389808)	ENSG00000159479	1383	35.3076	113.347	79.7108	1638	33.794	110.311	76.3213	1300	33.6784	105.692	75.7987	1661	49.5869	149.559	129.489	1853	41.2613	136.92	99.536	1679	48.9854	148.478	116.644
SZT2	1	43389882..43454247	ENSG00000198198	801	2.35567	7.5623	46.1665	1125	2.67371	8.72759	52.4185	744	2.22033	6.968	43.3802	527	1.81235	5.46623	41.084	1111	2.84982	9.45675	59.6786	666	2.23834	6.78455	46.2686
HYI	1	complement(43451003..43453989)	ENSG00000178922	0	0	0	0	1	0.0288441	0.0941538	0.0465942	0	0	0	0	0	0	0	0	0	0	0	0	0	0	0	0
PTPRF	1	43525187..43623666	ENSG00000142949	35	0.231276	0.742455	2.01726	52	0.277681	0.906413	2.4229	34	0.227984	0.715476	1.98243	33	0.254993	0.769082	2.57262	53	0.305464	1.01364	2.84695	40	0.30206	0.915562	2.7789
KDM4A	1	43650149..43705518	ENSG00000066135	1122	12.2529	39.3351	64.6677	1449	12.7878	41.7423	67.515	1077	11.9351	37.4557	62.7963	736	9.3989	28.348	57.3772	1179	11.2301	37.2656	63.3313	928	11.5815	35.1044	64.4704
AL451062.4	1	43650149..43931014	ENSG00000284989	0	0	0	0	0	0	0	0	0	0	0	0	0	0	0	0	0	0	0	0	0	0	0	0
ST3GAL3	1	43705824..43931165	ENSG00000126091	192	0.962017	3.08832	11.0661	247	1.00013	3.26467	11.5088	174	0.884695	2.77642	10.1454	229	1.34174	4.04681	17.8524	295	1.28922	4.27809	15.8463	212	1.21391	3.67945	14.7282
ARTN	1	43933320..43937240	ENSG00000117407	240	4.69739	15.0798	13.8327	344	5.44107	17.7609	16.0284	304	6.03784	18.9484	17.7252	140	3.20424	9.66428	10.9141	159	2.71434	9.00719	8.54086	132	2.9525	8.94922	9.17036
IPO13	1	43946950..43968022	ENSG00000117408	406	4.67219	14.9989	23.4003	538	5.00331	16.3319	25.0677	478	5.58194	17.5177	27.8706	436	5.86723	17.6961	33.9898	650	6.52424	21.6498	34.9155	554	7.28576	22.0836	38.4877
DPH2	1	43970000..43973369	ENSG00000132768	1484	29.1773	93.6667	85.532	1767	28.0755	91.6449	82.3319	1530	30.5257	95.7981	89.2093	844	19.4046	58.5262	65.7967	1252	21.4703	71.2463	67.2526	1040	23.3677	70.8289	72.2513
ATP6V0B	1	43974487..43978295	ENSG00000117410	1656	38.0215	122.059	95.4454	2034	37.7398	123.191	94.7726	1815	42.2871	132.709	105.827	1144	30.7147	92.6384	89.1842	1391	27.8559	92.4363	74.7191	1273	33.4016	101.243	88.4384
B4GALT2	1	43978943..43991170	ENSG00000117411	1174	20.7592	66.6423	67.6648	1422	20.3199	66.3288	66.2569	1199	21.5141	67.5173	69.9098	865	17.8859	53.9454	67.4338	1148	17.7054	58.7531	61.6661	965	19.5002	59.1065	67.0409
CCDC24	1	43991359..43996528	ENSG00000159214	105	1.76884	5.67845	6.05179	132	1.79703	5.8659	6.15043	92	1.57272	4.93563	5.36422	63	1.24106	3.74315	4.91137	73	1.07262	3.55934	3.92128	75	1.44388	4.3765	5.21043
SLC6A9	1	complement(43991500..44031467)	ENSG00000196517	106	1.22826	3.94303	6.10943	128	1.1986	3.9125	5.96406	105	1.23463	3.87461	6.12221	47	0.636845	1.92078	3.66403	102	1.03088	3.42083	5.47905	72	0.953426	2.8899	5.00202
KLF17	1	44118821..44135140	ENSG00000171872	5	0.0822849	0.264156	0.288181	4	0.0531973	0.173648	0.186377	2	0.0333997	0.104818	0.116613	2	0.0384885	0.116085	0.155916	1	0.014354	0.0476318	0.0537161	1	0.018807	0.0570053	0.0694724
KLF18	1	complement(44137821..44141631)	ENSG00000283039	0	0	0	0	0	0	0	0	0	0	0	0	0	0	0	0	0	0	0	0	0	0	0	0
DMAP1	1	44213455..44220681	ENSG00000178028	708	19.9668	64.0987	40.8064	757	17.2525	56.3161	35.2718	626	17.9148	56.2218	36.5	618	20.3806	61.4697	48.1782	604	14.8571	49.3015	32.4445	549	17.6937	53.6308	38.1404
ERI3	1	complement(44221070..44355260)	ENSG00000117419	1025	20.4387	65.6135	59.077	1354	21.8187	71.2211	63.0885	1030	20.8415	65.4065	60.0559	950	22.1516	66.8112	74.0603	1021	17.7573	58.9253	54.8442	883	20.1215	60.9896	61.3442
RNF220	1	44405194..44651724	ENSG00000187147	1497	19.4431	62.4173	86.2813	1788	18.7668	61.2592	83.3104	1587	20.9162	65.6408	92.5328	955	14.5043	43.7464	74.4501	1259	14.2623	47.3277	67.6286	1029	15.2732	46.2939	71.4871
TMEM53	1	complement(44635238..44674481)	ENSG00000126106	146	2.13215	6.84476	8.41488	161	1.90008	6.20228	7.50166	172	2.54892	7.99922	10.0288	131	2.23711	6.74734	10.2125	152	1.93611	6.42474	8.16485	152	2.53676	7.68908	10.5598
ARMH1	1	44674692..44725591	ENSG00000198520	0	0	0	0	0	0	0	0	2	0.0394554	0.123822	0.116613	0	0	0	0	2	0.0339129	0.112536	0.107432	1	0.0222169	0.0673409	0.0694724
KIF2C	1	44739818..44767767	ENSG00000142945	1678	26.1109	83.8229	96.7134	2055	25.8418	84.3535	95.7511	1654	26.1173	81.9634	96.4393	854	15.5396	46.8689	66.5763	1108	15.0381	49.9019	59.5175	814	14.4752	43.8754	56.5506
RPS8	1	44775251..44778779	ENSG00000142937	13366	893.427	2868.13	770.365	14989	809.674	2642.96	698.4	13365	906.544	2844.99	779.269	14481	1131.9	3413.91	1128.91	13030	759.668	2520.86	699.921	10932	835.079	2531.18	759.473
BEST4	1	complement(44783585..44788170)	ENSG00000142959	6	0.124213	0.398757	0.345817	7	0.11711	0.382275	0.326159	1	0.0210078	0.0659282	0.0583067	6	0.145251	0.438092	0.467749	7	0.126397	0.419433	0.376013	7	0.16561	0.501974	0.486307
PLK3	1	44800377..44805990	ENSG00000173846	229	5.08928	16.3379	13.1987	270	4.84914	15.8287	12.5804	213	4.80356	15.0749	12.4193	165	4.28802	12.9331	12.8631	320	6.20288	20.5834	17.1892	299	7.59386	23.0175	20.7723
TCTEX1D4	1	complement(44805913..44806675)	ENSG00000188396	5	0.340787	1.09401	0.288181	4	0.220319	0.719172	0.186377	3	0.20749	0.65116	0.17492	8	0.637608	1.92309	0.623665	7	0.416133	1.38088	0.376013	2	0.15578	0.472181	0.138945
BTBD19	1	44808482..44815585	ENSG00000222009	31	0.980611	3.14802	1.78672	37	0.945838	3.08743	1.72399	28	0.898785	2.82064	1.63259	23	0.850775	2.56602	1.79304	46	1.26916	4.21153	2.47094	32	1.15679	3.50631	2.22312
PTCH2	1	complement(44819844..44843253)	ENSG00000117425	1	0.00974954	0.0312985	0.0576361	4	0.0315155	0.102874	0.186377	5	0.0494671	0.155242	0.291534	0	0	0	0	6	0.051022	0.16931	0.322297	1	0.0111418	0.0337714	0.0694724
EIF2B3	1	complement(44850522..44986722)	ENSG00000070785	630	12.7085	40.7976	36.3108	688	11.2156	36.6103	32.0568	600	12.282	38.5442	34.984	559	13.1861	39.7706	43.5786	640	11.2605	37.3664	34.3783	478	11.0193	33.4001	33.2078
HECTD3	1	complement(45002540..45011324)	ENSG00000126107	1291	17.5798	56.4357	74.4083	1632	17.9592	58.623	76.0417	1397	19.304	60.5812	81.4545	997	15.8757	47.8827	77.7243	1617	19.2052	63.73	86.859	1232	19.172	58.1117	85.59
UROD	1	45010950..45015575	ENSG00000126088	3012	56.6906	181.992	173.6	3236	49.2203	160.666	150.779	3068	58.5968	183.893	178.885	2872	63.2109	190.65	223.896	2655	43.5856	144.633	142.616	2404	51.7084	156.731	167.012
ZSWIM5	1	complement(45016399..45306209)	ENSG00000162415	1	0.00886231	0.0284503	0.0576361	2	0.0143238	0.046756	0.0931884	0	0	0	0	0	0	0	0	1	0.00772981	0.0256504	0.0537161	2	0.0202557	0.0613964	0.138945
HPDL	1	45326895..45328679	ENSG00000186603	1	0.0291339	0.0935274	0.0576361	0	0	0	0	2	0.0591278	0.185559	0.116613	1	0.0340683	0.102753	0.0779582	0	0	0	0	0	0	0	0
MUTYH	1	complement(45329163..45340893)	ENSG00000132781	128	1.29782	4.16634	7.37743	124	1.01603	3.31655	5.77768	121	1.24495	3.907	7.05511	105	1.24493	3.75483	8.18561	153	1.35306	4.48996	8.21857	130	1.50632	4.56576	9.03142
AL451136.1	1	complement(45329262..45491155)	ENSG00000288208	0	0	0	0	0	0	0	0	0	0	0	0	5	0.109848	0.331312	0.389791	0	0	0	0	0	0	0	0
TOE1	1	45340052..45343973	ENSG00000132773	352	9.70081	31.1421	20.2879	383	8.5299	27.8435	17.8456	308	8.61348	27.0315	17.9585	238	7.66997	23.1333	18.554	324	7.78811	25.8438	17.404	268	8.44054	25.5838	18.6186
TESK2	1	complement(45343883..45491163)	ENSG00000070759	21	0.355612	1.14161	1.21036	24	0.328434	1.07208	1.11826	25	0.429596	1.34819	1.45767	7	0.138614	0.418072	0.545707	19	0.280629	0.931231	1.02061	11	0.212873	0.645231	0.764197
CCDC163	1	complement(45493866..45500079)	ENSG00000280670	40	0.933226	2.9959	2.30545	62	1.16896	3.81574	2.88884	35	0.828624	2.60045	2.04074	38	1.03672	3.12685	2.96241	57	1.15991	3.84901	3.06182	52	1.38644	4.20239	3.61257
MMACHC	1	45500300..45513382	ENSG00000132763	242	2.49257	8.00179	13.9479	337	2.80506	9.15634	15.7022	225	2.35167	7.3802	13.119	219	2.63771	7.95558	17.0728	232	2.08421	6.91618	12.4621	215	2.5307	7.67071	14.9366
PRDX1	1	complement(45511036..45523047)	ENSG00000117450	11205	387.437	1243.77	645.813	12246	342.187	1116.98	570.592	11830	415.085	1302.65	689.768	6912	279.476	842.925	538.847	6523	196.725	652.805	350.39	6177	244.083	739.831	429.131
AKR1A1	1	45550543..45570049	ENSG00000117448	656	14.1731	45.4993	37.8093	750	13.0949	42.7447	34.9456	611	13.3957	42.0394	35.6254	775	19.5801	59.0553	60.4176	832	15.6786	52.0273	44.6918	823	20.3203	61.5923	57.1758
NASP	1	45583846..45618904	ENSG00000132780	2858	38.8467	124.708	164.724	3176	34.8861	113.876	147.983	2795	38.5511	120.984	162.967	2113	33.5848	101.295	164.726	2378	28.192	93.5515	127.737	1713	26.6085	80.652	119.006
CCDC17	1	complement(45620044..45624057)	ENSG00000159588	14	0.298017	0.956713	0.806906	16	0.275241	0.89845	0.745507	25	0.540028	1.69476	1.45767	12	0.298708	0.90093	0.935498	18	0.334201	1.109	0.96689	10	0.243267	0.737359	0.694724
GPBP1L1	1	complement(45627304..45688113)	ENSG00000159592	1588	22.6626	72.7527	91.5262	2080	23.9884	78.3037	96.9159	1438	20.8248	65.3539	83.8451	971	16.2043	48.8736	75.6974	1450	18.0488	59.8926	77.8884	998	16.2764	49.335	69.3335
TMEM69	1	45688181..45694436	ENSG00000159596	312	11.0753	35.5545	17.9825	442	12.6795	41.3887	20.5946	326	11.743	36.8528	19.008	221	9.17367	27.6686	17.2288	348	10.7746	35.7541	18.6932	301	12.2106	37.0111	20.9112
IPP	1	complement(45694324..45750653)	ENSG00000197429	183	2.87602	9.23276	10.5474	254	3.22592	10.5301	11.8349	181	2.88657	9.05885	10.5535	88	1.61724	4.87775	6.86032	162	2.22063	7.36889	8.70201	144	2.58627	7.83914	10.004
MAST2	1	45786987..46036122	ENSG00000086015	2459	20.4768	65.736	141.727	3531	23.762	77.5645	164.524	2575	21.7593	68.2867	150.14	1489	14.4994	43.7316	116.08	2584	18.768	62.2793	138.802	1873	17.8243	54.0266	130.122
PIK3R3	1	complement(46040140..46133036)	ENSG00000117461	230	2.01566	6.47079	13.2563	236	1.6714	5.45585	10.9962	186	1.65411	5.19107	10.845	79	0.809596	2.44182	6.1587	137	1.04721	3.47502	7.35911	107	1.07163	3.24817	7.43355
AL358075.4	1	complement(46043661..46176488)	ENSG00000278139	0	0	0	0	0	0	0	0	0	0	0	0	0	0	0	0	0	0	0	0	0	0	0	0
TSPAN1	1	46175073..46185962	ENSG00000117472	60	1.92727	6.18702	3.45817	51	1.32385	4.32136	2.3763	67	2.18387	6.8536	3.90655	49	1.84051	5.55114	3.81995	54	1.51288	5.02031	2.90067	58	2.12906	6.45333	4.0294
P3R3URF	1	complement(46175486..46176478)	ENSG00000250719	0	0	0	0	0	0	0	0	0	0	0	0	0	0	0	0	0	0	0	0	0	0	0	0
POMGNT1	1	complement(46188682..46220305)	ENSG00000085998	1793	25.1262	80.6615	103.342	2288	25.9109	84.579	106.608	1951	27.7438	87.0678	113.756	1552	25.4325	76.7068	120.991	2214	27.0611	89.7988	118.928	1817	29.0986	88.1996	126.231
LURAP1	1	46203334..46221256	ENSG00000171357	1	0.0281255	0.0902901	0.0576361	6	0.136374	0.445156	0.279565	4	0.114162	0.358273	0.233227	14	0.460447	1.38875	1.09141	18	0.441565	1.46528	0.96689	11	0.35356	1.07166	0.764197
RAD54L	1	46246461..46278480	ENSG00000085999	676	10.4039	33.3992	38.962	821	10.2111	33.3313	38.2538	628	9.80779	30.7796	36.6166	344	6.19097	18.6725	26.8176	439	5.89298	19.5551	23.5814	323	5.68096	17.2194	22.4396
LRRC41	1	complement(46261196..46303608)	ENSG00000132128	819	6.17713	19.8302	47.204	1093	6.66197	21.7462	50.9274	828	6.33718	19.8878	48.278	621	5.47704	16.5193	48.412	1119	7.3613	24.4275	60.1083	858	7.39538	22.4159	59.6073
UQCRH	1	46303698..46316776	ENSG00000173660	2473	183.461	588.956	142.534	2547	152.696	498.435	118.675	2413	181.652	570.073	140.694	3168	274.825	828.897	246.972	2762	178.716	593.047	148.364	2504	212.287	643.456	173.959
NSUN4	1	46340177..46365152	ENSG00000117481	475	2.99853	9.62607	27.3772	580	2.95885	9.65837	27.0246	472	3.02357	9.4888	27.5208	376	2.77559	8.37142	29.3123	537	2.95673	9.81152	28.8456	362	2.61153	7.9157	25.149
FAAH	1	46394317..46413848	ENSG00000117480	0	0	0	0	1	0.0205506	0.0670817	0.0465942	2	0.0516103	0.161967	0.116613	1	0.0297369	0.0896892	0.0779582	0	0	0	0	0	0	0	0
DMBX1	1	46489836..46516216	ENSG00000197587	18	0.184703	0.592943	1.03745	27	0.223895	0.730844	1.25804	25	0.260317	0.816948	1.45767	24	0.287981	0.868576	1.871	25	0.22375	0.742484	1.3429	28	0.328344	0.995231	1.94523
TMEM275	1	complement(46532166..46543969)	ENSG00000282881	0	0	0	0	0	0	0	0	0	0	0	0	0	0	0	0	0	0	0	0	0	0	0	0
KNCN	1	complement(46545644..46551527)	ENSG00000162456	0	0	0	0	0	0	0	0	0	0	0	0	0	0	0	0	0	0	0	0	0	0	0	0
MKNK1	1	complement(46557408..46616843)	ENSG00000079277	391	5.8229	18.693	22.5357	437	5.25926	17.1674	20.3617	388	5.8635	18.4013	22.623	267	4.64971	14.0239	20.8148	356	4.62418	15.3447	19.1229	295	5.0206	15.2178	20.4944
MOB3C	1	complement(46607715..46616891)	ENSG00000142961	222	1.95147	6.26472	12.7952	243	1.72622	5.63476	11.3224	232	2.06947	6.49458	13.5272	190	1.95305	5.89059	14.8121	310	2.3768	7.8871	16.652	227	2.28037	6.91195	15.7702
ATPAF1	1	complement(46632737..46673867)	ENSG00000123472	842	9.75438	31.3141	48.5296	1087	10.1765	33.2183	50.6479	871	10.2393	32.1336	50.7852	460	6.23156	18.795	35.8608	690	6.97202	23.1357	37.0641	601	7.95669	24.1172	41.7529
TEX38	1	46668855..46673594	ENSG00000186118	0	0	0	0	0	0	0	0	0	0	0	0	0	0	0	0	0	0	0	0	0	0	0	0
EFCAB14	1	complement(46675159..46719114)	ENSG00000159658	2360	20.8759	67.0171	136.021	3528	25.2198	82.3233	164.384	2450	21.9919	69.0166	142.851	1537	15.8986	47.9517	119.822	2995	23.1075	76.6791	160.88	2089	21.1175	64.0085	145.128
CYP4B1	1	46757838..46819413	ENSG00000142973	0	0	0	0	0	0	0	0	0	0	0	0	0	0	0	0	0	0	0	0	0	0	0	0
CYP4A11	1	complement(46929177..46941484)	ENSG00000187048	0	0	0	0	0	0	0	0	0	0	0	0	0	0	0	0	0	0	0	0	0	0	0	0
CYP4X1	1	47023669..47050751	ENSG00000186377	1	0.0230514	0.0740011	0.0576361	0	0	0	0	1	0.0233916	0.0734095	0.0583067	0	0	0	0	0	0	0	0	0	0	0	0
CYP4Z1	1	47067231..47118318	ENSG00000186160	0	0	0	0	0	0	0	0	0	0	0	0	0	0	0	0	0	0	0	0	0	0	0	0
CYP4A22	1	47137435..47149735	ENSG00000162365	0	0	0	0	1	0.0109243	0.0356595	0.0465942	0	0	0	0	0	0	0	0	0	0	0	0	0	0	0	0
PDZK1IP1	1	complement(47183582..47191044)	ENSG00000162366	0	0	0	0	1	0.0355249	0.115961	0.0465942	1	0.0446082	0.139993	0.0583067	0	0	0	0	0	0	0	0	1	0.0502369	0.152271	0.0694724
TAL1	1	complement(47216290..47232220)	ENSG00000162367	0	0	0	0	0	0	0	0	0	0	0	0	0	0	0	0	0	0	0	0	0	0	0	0
STIL	1	complement(47250139..47314147)	ENSG00000123473	553	5.1826	16.6375	31.8728	804	6.08917	19.8765	37.4617	619	5.88675	18.4743	36.0919	299	3.27676	9.88302	23.3095	556	4.54484	15.0815	29.8662	375	4.01628	12.1736	26.0522
CMPK1	1	47333797..47378839	ENSG00000162368	3289	48.7575	156.524	189.565	4069	48.7467	159.12	189.592	3333	50.139	157.35	194.336	2514	43.5807	131.443	195.987	4104	53.0648	176.089	220.451	2939	49.7906	150.919	204.179
FOXE3	1	47416285..47418052	ENSG00000186790	0	0	0	0	2	0.0475406	0.155183	0.0931884	5	0.149241	0.468359	0.291534	0	0	0	0	0	0	0	0	0	0	0	0
FOXD2	1	47436017..47440691	ENSG00000186564	24	0.266973	0.857051	1.38327	47	0.422506	1.37916	2.18993	35	0.395081	1.23987	2.04074	20	0.260158	0.78466	1.55916	42	0.407499	1.35223	2.25608	29	0.368658	1.11743	2.0147
TRABD2B	1	complement(47760528..47997385)	ENSG00000269113	0	0	0	0	0	0	0	0	0	0	0	0	0	0	0	0	0	0	0	0	0	0	0	0
AL356289.2	1	48102068..48104736	ENSG00000279096	0	0	0	0	0	0	0	0	0	0	0	0	0	0	0	0	0	0	0	0	0	0	0	0
SLC5A9	1	48222685..48248644	ENSG00000117834	0	0	0	0	0	0	0	0	0	0	0	0	0	0	0	0	0	0	0	0	0	0	0	0
AL109659.3	1	complement(48262230..48263179)	ENSG00000279214	0	0	0	0	0	0	0	0	0	0	0	0	0	0	0	0	0	0	0	0	0	0	0	0
SPATA6	1	complement(48295373..48472208)	ENSG00000132122	143	1.42791	4.58397	8.24197	136	1.09745	3.58233	6.33681	130	1.31726	4.13393	7.57987	70	0.817364	2.46525	5.45707	127	1.10609	3.67043	6.82195	80	0.912907	2.76708	5.55779
AGBL4	1	complement(48532854..50023954)	ENSG00000186094	0	0	0	0	0	0	0	0	0	0	0	0	0	0	0	0	0	0	0	0	0	0	0	0
BEND5	1	complement(48727519..48776969)	ENSG00000162373	0	0	0	0	0	0	0	0	0	0	0	0	0	0	0	0	0	0	0	0	0	0	0	0
AL645730.1	1	49994318..49996218	ENSG00000279324	0	0	0	0	0	0	0	0	0	0	0	0	0	0	0	0	0	0	0	0	0	0	0	0
ELAVL4	1	50024029..50203786	ENSG00000162374	0	0	0	0	0	0	0	0	0	0	0	0	0	0	0	0	0	0	0	0	0	0	0	0
DMRTA2	1	complement(50417550..50423443)	ENSG00000142700	0	0	0	0	0	0	0	0	0	0	0	0	0	0	0	0	0	0	0	0	0	0	0	0
FAF1	1	complement(50437028..50960267)	ENSG00000185104	0	0	0	0	0	0	0	0	0	0	0	0	0	0	0	0	0	0	0	0	1	0.0080507	0.0244022	0.0694724
CDKN2C	1	50960745..50974634	ENSG00000123080	0	0	0	0	0	0	0	0	0	0	0	0	0	0	0	0	0	0	0	0	0	0	0	0
C1orf185	1	51102221..51148086	ENSG00000204006	0	0	0	0	0	0	0	0	0	0	0	0	0	0	0	0	0	0	0	0	0	0	0	0
RNF11	1	51236273..51273447	ENSG00000123091	2908	49.1957	157.931	167.606	3393	46.3871	151.418	158.094	2966	50.9175	159.793	172.938	1803	35.6681	107.578	140.559	3195	47.1439	156.441	171.623	2239	43.287	131.206	155.549
TTC39A	1	complement(51287258..51345116)	ENSG00000085831	37	0.207009	0.664553	2.13254	63	0.284845	0.929798	2.93543	57	0.323612	1.01559	3.32348	20	0.130849	0.394652	1.55916	25	0.121997	0.404832	1.3429	17	0.108694	0.32946	1.18103
EPS15	1	complement(51354263..51519266)	ENSG00000085832	1422	14.323	45.9806	81.9586	1832	14.9122	48.6767	85.3606	1334	13.6349	42.7902	77.7812	792	9.3285	28.1356	61.7429	1332	11.702	38.8317	71.5499	948	10.9122	33.0757	65.8599
OSBPL9	1	51577179..51798427	ENSG00000117859	1738	15.4951	49.7433	100.172	2276	16.3982	53.5276	106.048	1597	14.4482	45.3423	93.1158	1104	11.5097	34.7145	86.0658	1724	13.4062	44.4866	92.6066	1281	13.0516	39.5603	88.9942
NRDC	1	complement(51789191..51878937)	ENSG00000078618	2999	38.1694	122.534	172.851	3360	34.5587	112.808	156.556	2724	35.181	110.408	158.827	2271	33.7993	101.942	177.043	3478	38.6091	128.119	186.825	2528	36.7694	111.45	175.626
RAB3B	1	complement(51907956..51990700)	ENSG00000169213	1976	8.04069	25.8127	113.889	2607	8.57289	27.9839	121.471	1835	7.57713	23.7791	106.993	1167	5.55301	16.7484	90.9772	1773	6.2927	20.8815	95.2387	1148	5.33849	16.1813	79.7544
TXNDC12	1	complement(52020131..52055191)	ENSG00000117862	494	10.8626	34.8717	28.4723	676	12.0125	39.2115	31.4977	529	11.8039	37.0438	30.8443	653	16.7908	50.6425	50.9067	906	17.3762	57.6608	48.6668	681	17.1129	51.8703	47.3107
AL445685.3	1	complement(52020153..52033350)	ENSG00000285839	7	0.183297	0.588431	0.403453	0	0	0	0	12	0.318861	1.00068	0.699681	11	0.336823	1.01589	0.85754	0	0	0	0	17	0.508718	1.54196	1.18103
KTI12	1	complement(52032103..52033810)	ENSG00000198841	506	15.4063	49.4584	29.1639	572	14.0742	45.9416	26.6519	528	16.3134	51.1961	30.7859	394	14.028	42.3099	30.7155	525	13.9422	46.2653	28.201	457	15.9014	48.1982	31.7489
BTF3L4	1	52056199..52090716	ENSG00000134717	792	7.77117	24.9475	45.6478	1039	8.23866	26.8929	48.4114	833	8.29409	26.0292	48.5695	728	8.35303	25.1935	56.7536	1124	9.61943	31.9208	60.3769	865	9.69946	29.3997	60.0937
ZFYVE9	1	52142094..52346686	ENSG00000157077	860	8.60895	27.6369	49.5671	945	7.64475	24.9542	44.0315	762	7.7405	24.2918	44.4297	503	5.88804	17.7589	39.213	954	8.32955	27.6405	51.2452	613	7.01265	21.2558	42.5866
CC2D1B	1	complement(52345723..52366193)	ENSG00000154222	1391	12.8213	41.1596	80.1719	1739	12.9534	42.2828	81.0273	1396	13.0573	40.9773	81.3962	1162	12.5245	37.7752	90.5874	1822	14.6479	48.607	97.8708	1426	15.0208	45.5291	99.0677
ORC1	1	complement(52372829..52404423)	ENSG00000085840	457	7.61482	24.4455	26.3397	637	8.57754	27.999	29.6805	430	7.27067	22.8174	25.0719	242	4.71531	14.2218	18.8659	377	5.47907	18.1816	20.251	251	4.77955	14.4871	17.4376
PRPF38A	1	52404602..52420836	ENSG00000134748	1282	12.7401	40.8992	73.8895	1543	12.3917	40.4495	71.8948	1348	13.5937	42.6609	78.5975	1167	13.5615	40.9028	90.9772	1405	12.1782	40.4119	75.4712	1105	12.5493	38.0377	76.767
TUT4	1	complement(52408282..52553487)	ENSG00000134744	576	3.88866	12.4836	33.1984	739	4.03182	13.1608	34.4331	561	3.84329	12.0613	32.7101	251	1.98154	5.9765	19.5675	550	3.23863	10.747	29.5439	346	2.66946	8.09131	24.0375
GPX7	1	52602371..52609051	ENSG00000116157	0	0	0	0	0	0	0	0	0	0	0	0	0	0	0	0	0	0	0	0	0	0	0	0
SHISAL2A	1	52633168..52669683	ENSG00000182183	0	0	0	0	0	0	0	0	0	0	0	0	0	0	0	0	0	0	0	0	0	0	0	0
COA7	1	complement(52684449..52698347)	ENSG00000162377	656	8.55432	27.4616	37.8093	831	8.75715	28.5853	38.7198	656	8.68057	27.242	38.2492	408	6.22148	18.7646	31.8069	511	5.81199	19.2863	27.4489	413	6.15464	18.6551	28.6921
ZYG11B	1	52726453..52827336	ENSG00000162378	464	2.94052	9.43982	26.7432	635	3.25207	10.6155	29.5873	399	2.56591	8.05253	23.2644	305	2.26025	6.81713	23.7772	617	3.41046	11.3172	33.1429	372	2.69413	8.16609	25.8437
ZYG11A	1	52842511..52894998	ENSG00000203995	0	0	0	0	2	0.0179062	0.05845	0.0931884	0	0	0	0	0	0	0	0	0	0	0	0	0	0	0	0
ECHDC2	1	complement(52895910..52927212)	ENSG00000121310	22	0.329709	1.05845	1.268	46	0.557116	1.81855	2.14333	36	0.547486	1.71816	2.09904	31	0.543276	1.63857	2.4167	31	0.40522	1.34467	1.6652	34	0.582314	1.76503	2.36206
SCP2	1	52927276..53051698	ENSG00000116171	1238	7.87728	25.2881	71.3535	1373	7.06002	23.0455	63.9738	1116	7.2058	22.6138	65.0703	1106	8.22929	24.8203	86.2217	1444	8.01391	26.5931	77.5661	1173	8.52951	25.8535	81.4912
PODN	1	53062052..53085501	ENSG00000174348	0	0	0	0	0	0	0	0	0	0	0	0	0	0	0	0	0	0	0	0	0	0	0	0
SLC1A7	1	complement(53087179..53142632)	ENSG00000162383	0	0	0	0	0	0	0	0	0	0	0	0	0	0	0	0	0	0	0	0	0	0	0	0
CPT2	1	53196792..53214197	ENSG00000157184	182	3.13194	10.0543	10.4898	246	3.42104	11.167	11.4622	179	3.12578	9.80956	10.4369	208	4.1856	12.6241	16.2153	295	4.42778	14.693	15.8463	237	4.66081	14.1272	16.465
CZIB	1	complement(53214099..53220634)	ENSG00000162384	348	16.4223	52.7199	20.0574	360	13.729	44.8145	16.7739	320	15.3239	48.0905	18.6581	444	24.5013	73.8983	34.6134	398	16.3818	54.3607	21.379	430	23.1897	70.2894	29.8731
MAGOH	1	complement(53226900..53238518)	ENSG00000162385	687	54.4615	174.836	39.596	776	49.7136	162.276	36.1571	736	59.2071	185.808	42.9137	864	80.0937	241.57	67.3559	810	56.0067	185.851	43.5101	740	67.0402	203.203	51.4096
LRP8	1	complement(53242364..53328469)	ENSG00000157193	1373	6.94027	22.2801	79.1344	1816	7.41826	24.2149	84.615	1433	7.35047	23.0678	83.5535	900	5.31986	16.0452	70.1624	1750	7.71553	25.603	94.0032	1232	7.11684	21.5716	85.59
DMRTB1	1	53459399..53467488	ENSG00000143006	0	0	0	0	0	0	0	0	0	0	0	0	0	0	0	0	0	0	0	0	0	0	0	0
GLIS1	1	complement(53506237..53738106)	ENSG00000174332	23	0.384225	1.23346	1.32563	43	0.580506	1.8949	2.00355	32	0.542464	1.7024	1.86581	10	0.195348	0.589188	0.779582	34	0.495403	1.64393	1.82635	12	0.229092	0.694392	0.833669
NDC1	1	complement(53765478..53838463)	ENSG00000058804	1483	16.9424	54.3896	85.4744	1912	17.6524	57.6213	89.0881	1451	16.8215	52.7906	84.603	764	10.2066	30.784	59.56	1068	10.6421	35.3145	57.3688	830	10.8364	32.8457	57.6621
YIPF1	1	complement(53851719..53889798)	ENSG00000058799	624	17.206	55.2357	35.965	683	15.2193	49.6794	31.8238	624	17.4599	54.7941	36.3834	541	17.4439	52.6125	42.1754	615	14.7908	49.0814	33.0354	489	15.409	46.7057	33.972
DIO1	1	53891239..53911086	ENSG00000211452	1	0.0263846	0.0847014	0.0576361	1	0.0213221	0.0696003	0.0465942	0	0	0	0	1	0.0308533	0.0930565	0.0779582	2	0.0460259	0.152731	0.107432	0	0	0	0
HSPB11	1	complement(53916574..53945929)	ENSG00000081870	656	14.3701	46.1318	37.8093	697	12.3387	40.2763	32.4762	598	13.2929	41.7169	34.8674	659	16.8808	50.9141	51.3744	686	13.107	43.4938	36.8493	582	14.5697	44.1616	40.433
LRRC42	1	53946085..53968168	ENSG00000116212	1086	29.5688	94.9235	62.5928	1165	25.6336	83.6739	54.2822	1016	28.0711	88.095	59.2396	800	25.471	76.8228	62.3665	939	22.2993	73.9973	50.4394	807	25.1101	76.1102	56.0643
LDLRAD1	1	complement(54007298..54018186)	ENSG00000203985	0	0	0	0	0	0	0	0	0	0	0	0	0	0	0	0	0	0	0	0	0	0	0	0
TMEM59	1	complement(54026681..54053504)	ENSG00000116209	1398	8.02004	25.7464	80.5753	1575	7.3018	23.8347	73.3858	1395	8.12094	25.4858	81.3379	1156	7.75494	23.3896	90.1197	1651	8.26111	27.4134	88.6853	1345	8.81783	26.7274	93.4404
AL353898.3	1	complement(54033126..54034880)	ENSG00000280378	0	0	0	0	0	0	0	0	0	0	0	0	0	0	0	0	0	0	0	0	0	0	0	0
TCEANC2	1	54053584..54112519	ENSG00000116205	183	0.783077	2.51388	10.5474	277	0.957885	3.12676	12.9066	175	0.759896	2.38477	10.2037	168	0.840648	2.53547	13.097	242	0.903214	2.9972	12.9993	185	0.904681	2.74215	12.8524
AL357673.1	1	complement(54132686..54200073)	ENSG00000256407	6	0.0808353	0.259502	0.345817	5	0.0544377	0.177697	0.232971	1	0.0136714	0.0429046	0.0583067	0	0	0	0	0	0	0	0	0	0	0	0
CDCP2	1	complement(54132968..54153770)	ENSG00000157211	0	0	0	0	0	0	0	0	0	0	0	0	0	0	0	0	0	0	0	0	0	0	0	0
CYB5RL	1	complement(54169651..54200036)	ENSG00000215883	238	1.80212	5.78527	13.7174	313	1.91527	6.25189	14.584	245	1.8825	5.90781	14.2851	124	1.09794	3.3115	9.66681	187	1.23501	4.09822	10.0449	123	1.06434	3.2261	8.54511
MRPL37	1	54184041..54225464	ENSG00000116221	3602	87.4095	280.607	207.605	4366	85.6207	279.485	203.43	3414	84.07	263.835	199.059	2669	75.7382	228.433	208.07	3025	64.0268	212.465	162.491	2695	74.7384	226.537	187.228
SSBP3	1	complement(54225432..54413479)	ENSG00000157216	400	5.78465	18.5702	23.0545	561	6.55632	21.4013	26.1393	451	6.61845	20.7705	26.2963	334	5.64827	17.0357	26.038	546	6.88703	22.8537	29.329	390	6.44544	19.5365	27.0942
ACOT11	1	54542257..54639192	ENSG00000162390	1	0.00671887	0.0215693	0.0576361	0	0	0	0	0	0	0	0	0	0	0	0	0	0	0	0	0	0	0	0
FAM151A	1	complement(54609181..54623556)	ENSG00000162391	0	0	0	0	0	0	0	0	0	0	0	0	0	0	0	0	0	0	0	0	0	0	0	0
MROH7	1	54641754..54710266	ENSG00000184313	0	0	0	0	0	0	0	0	0	0	0	0	0	0	0	0	0	0	0	0	0	0	0	0
MROH7-TTC4	1	54641786..54742308	ENSG00000271723	4	0.0338018	0.108512	0.230545	2	0.0136581	0.0445831	0.0931884	2	0.0171503	0.0538225	0.116613	1	0.00988169	0.0298041	0.0779582	1	0.00737058	0.0244583	0.0537161	1	0.00965717	0.0292715	0.0694724
TTC4	1	54715861..54742657	ENSG00000243725	1388	30.6374	98.3538	79.999	1535	27.3811	89.378	71.5221	1446	32.3886	101.645	84.3115	1116	28.8056	86.8805	87.0013	1297	24.9703	82.8607	69.6698	1134	28.6052	86.7043	78.7817
PARS2	1	complement(54756898..54764523)	ENSG00000162396	75	1.65548	5.31451	4.32271	113	2.01567	6.57962	5.26514	86	1.9263	6.04525	5.01438	85	2.19398	6.61724	6.62645	110	2.11776	7.02751	5.90877	88	2.2198	6.72837	6.11357
TTC22	1	complement(54779712..54801323)	ENSG00000006555	0	0	0	0	0	0	0	0	0	0	0	0	0	0	0	0	0	0	0	0	0	0	0	0
LEXM	1	54806063..54842252	ENSG00000162398	0	0	0	0	0	0	0	0	0	0	0	0	2	0.0684433	0.206431	0.155916	2	0.0510507	0.169405	0.107432	0	0	0	0
DHCR24	1	complement(54849627..54887195)	ENSG00000116133	1847	16.4839	52.9175	106.454	2393	17.259	56.3372	111.5	1759	15.9302	49.9933	102.562	1024	10.6867	32.2321	79.8292	1523	11.8553	39.3404	81.8097	1066	10.8723	32.9545	74.0576
TMEM61	1	54980628..54992288	ENSG00000143001	0	0	0	0	0	0	0	0	0	0	0	0	0	0	0	0	0	0	0	0	0	0	0	0
BSND	1	54998933..55017172	ENSG00000162399	2	0.0106555	0.0342068	0.115272	0	0	0	0	0	0	0	0	0	0	0	0	1	0.00464691	0.0154202	0.0537161	0	0	0	0
PCSK9	1	55039447..55064852	ENSG00000169174	0	0	0	0	1	0.0103309	0.0337223	0.0465942	2	0.0259447	0.0814217	0.116613	2	0.0298977	0.0901742	0.155916	3	0.0334502	0.111	0.161148	0	0	0	0
USP24	1	complement(55066359..55215364)	ENSG00000162402	1921	9.0146	28.9392	110.719	2508	9.51101	31.0461	116.858	1770	8.42859	26.4512	103.203	980	5.3777	16.2196	76.399	1961	8.02635	26.6344	105.337	1260	6.75709	20.4812	87.5353
AC119674.2	1	complement(56173433..56524495)	ENSG00000284686	1	0.0195872	0.06288	0.0576361	7	0.110803	0.361685	0.326159	5	0.0993814	0.311886	0.291534	2	0.0458093	0.138165	0.155916	5	0.0854209	0.283458	0.268581	4	0.0895371	0.271393	0.27789
PLPP3	1	complement(56494761..56645301)	ENSG00000162407	219	3.47965	11.1706	12.6223	309	3.96762	12.9512	14.3976	224	3.61162	11.3343	13.0607	87	1.61645	4.87536	6.78236	146	2.02333	6.71414	7.84255	112	2.03367	6.16417	7.78091
PRKAA2	1	56645314..56715335	ENSG00000162409	321	1.78309	5.72418	18.5012	432	1.93924	6.33013	20.1287	274	1.54448	4.847	15.976	158	1.02631	3.09544	12.3174	290	1.40504	4.66244	15.5777	158	1.00299	3.04012	10.9766
FYB2	1	complement(56718789..56819696)	ENSG00000187889	0	0	0	0	0	0	0	0	0	0	0	0	0	0	0	0	0	0	0	0	0	0	0	0
C8A	1	56854797..56918223	ENSG00000157131	0	0	0	0	0	0	0	0	0	0	0	0	0	0	0	0	0	0	0	0	0	0	0	0
C8B	1	complement(56929207..56966140)	ENSG00000021852	0	0	0	0	0	0	0	0	0	0	0	0	0	0	0	0	0	0	0	0	0	0	0	0
DAB1	1	complement(56994778..58546734)	ENSG00000173406	0	0	0	0	0	0	0	0	0	0	0	0	0	0	0	0	0	0	0	0	0	0	0	0
OMA1	1	complement(58415384..58546802)	ENSG00000162600	77	1.18717	3.81111	4.43798	91	1.13381	3.70103	4.24007	74	1.15775	3.63334	4.3147	57	1.02765	3.0995	4.44362	83	1.11615	3.70378	4.45844	67	1.1805	3.57817	4.65465
TACSTD2	1	complement(58575433..58577252)	ENSG00000184292	2	0.0571473	0.183458	0.115272	1	0.0230912	0.0753748	0.0465942	1	0.0289954	0.0909955	0.0583067	0	0	0	0	0	0	0	0	0	0	0	0
MYSM1	1	complement(58643440..58700077)	ENSG00000162601	832	3.60651	11.5778	47.9533	1204	4.21765	13.7674	56.0994	727	3.19788	10.0358	42.389	402	2.03771	6.14592	31.3392	886	3.34981	11.1159	47.5925	475	2.35303	7.1322	32.9994
JUN	1	complement(58780791..58784047)	ENSG00000177606	7442	118.825	381.46	428.928	9735	125.613	410.03	453.594	8217	133.136	417.817	479.106	4161	77.6906	234.322	324.384	6847	95.3546	316.422	367.794	5230	95.4314	289.259	363.341
FGGY	1	59296638..59810647	ENSG00000172456	61	0.329481	1.05772	3.5158	67	0.292453	0.954633	3.12181	46	0.252128	0.791248	2.68211	64	0.404234	1.21921	4.98932	86	0.405155	1.34445	4.61959	46	0.283942	0.860646	3.19573
HOOK1	1	59814786..59876322	ENSG00000134709	0	0	0	0	0	0	0	0	0	0	0	0	0	0	0	0	0	0	0	0	0	0	0	0
CYP2J2	1	complement(59893308..59926773)	ENSG00000134716	0	0	0	0	0	0	0	0	0	0	0	0	0	0	0	0	0	0	0	0	0	0	0	0
C1orf87	1	complement(59987269..60073770)	ENSG00000162598	0	0	0	0	0	0	0	0	0	0	0	0	0	0	0	0	0	0	0	0	0	0	0	0
NFIA	1	60865259..61462788	ENSG00000162599	63	0.274301	0.880578	3.63108	88	0.309635	1.01072	4.10029	57	0.25184	0.790344	3.32348	52	0.264754	0.798522	4.05383	85	0.322796	1.07116	4.56587	71	0.353277	1.07081	4.93254
TM2D1	1	complement(61681046..61725423)	ENSG00000162604	374	4.50846	14.4733	21.5559	454	4.42275	14.4369	21.1538	458	5.60254	17.5823	26.7045	330	4.65181	14.0303	25.7262	452	4.75245	15.7704	24.2797	322	4.43591	13.4455	22.3701
PATJ	1	61742406..62178675	ENSG00000132849	1	0.00489404	0.0157111	0.0576361	1	0.00395501	0.01291	0.0465942	2	0.00993253	0.031171	0.116613	0	0	0	0	1	0.00426864	0.0141649	0.0537161	0	0	0	0
L1TD1	1	62194849..62212328	ENSG00000240563	0	0	0	0	1	0.01097	0.0358084	0.0465942	1	0.0137749	0.0432294	0.0583067	1	0.0158736	0.0478764	0.0779582	0	0	0	0	0	0	0	0
KANK4	1	complement(62236165..62319434)	ENSG00000132854	0	0	0	0	0	0	0	0	0	0	0	0	0	0	0	0	0	0	0	0	3	0.0261654	0.0793089	0.208417
USP1	1	62436297..62451804	ENSG00000162607	1864	25.0544	80.4311	107.434	2009	21.8222	71.2326	93.6077	1538	20.9777	65.8338	89.6757	801	12.5899	37.9723	62.4445	1230	14.42	47.8509	66.0708	882	13.5481	41.0651	61.2747
DOCK7	1	complement(62454298..62688386)	ENSG00000116641	882	3.4756	11.1576	50.8351	1352	4.30545	14.054	62.9953	852	3.40694	10.6919	49.6773	551	2.53901	7.6579	42.955	1143	3.92853	13.0363	61.3975	708	3.18835	9.66408	49.1865
ANGPTL3	1	62597520..62606313	ENSG00000132855	1	0.0177731	0.0570562	0.0576361	0	0	0	0	1	0.0180354	0.0566	0.0583067	0	0	0	0	0	0	0	0	0	0	0	0
AL138847.2	1	62607766..62609584	ENSG00000278967	0	0	0	0	0	0	0	0	0	0	0	0	0	0	0	0	0	0	0	0	0	0	0	0
ATG4C	1	62784132..62865516	ENSG00000125703	194	3.23774	10.394	11.1814	207	2.79184	9.11319	9.645	175	2.96374	9.30104	10.2037	160	3.12256	9.41794	12.4733	218	3.17335	10.5304	11.7101	151	2.87996	8.72936	10.4903
FOXD3	1	63322567..63325128	ENSG00000187140	0	0	0	0	0	0	0	0	0	0	0	0	0	0	0	0	0	0	0	0	0	0	0	0
ALG6	1	63367575..63438553	ENSG00000088035	195	2.6792	8.60094	11.239	227	2.52044	8.2273	10.5769	209	2.91394	9.14474	12.1861	69	1.10859	3.34362	5.37911	148	1.7736	5.88545	7.94999	120	1.88418	5.71108	8.33669
ITGB3BP	1	complement(63440770..63593721)	ENSG00000142856	402	14.9113	47.8691	23.1697	425	12.7397	41.5852	19.8025	399	15.0184	47.132	23.2644	375	16.2657	49.0588	29.2343	434	14.0411	46.5935	23.3128	358	15.1755	45.9979	24.8711
EFCAB7	1	63523372..63572693	ENSG00000203965	127	3.03237	9.73471	7.31979	137	2.6435	8.629	6.3834	148	3.58594	11.2537	8.62939	84	2.34536	7.07383	6.54849	111	2.31166	7.67095	5.96249	82	2.2375	6.78201	5.69674
PGM1	1	63593411..63660245	ENSG00000079739	1890	28.3822	91.1143	108.932	2193	26.6136	86.8728	102.181	1646	25.0829	78.717	95.9729	1844	32.3815	97.6656	143.755	2486	32.5617	108.052	133.538	2142	36.7599	111.422	148.81
ROR1	1	63774017..64181498	ENSG00000185483	4	0.0315415	0.101256	0.230545	5	0.0318619	0.104005	0.232971	0	0	0	0	1	0.00922091	0.0278111	0.0779582	5	0.0343886	0.114114	0.268581	3	0.0270342	0.0819425	0.208417
UBE2U	1	64203627..64267368	ENSG00000177414	0	0	0	0	0	0	0	0	0	0	0	0	0	0	0	0	0	0	0	0	0	0	0	0
CACHD1	1	64470129..64693058	ENSG00000158966	34	0.270979	0.869912	1.95963	75	0.483056	1.57681	3.49456	40	0.323504	1.01524	2.33227	26	0.242316	0.730846	2.02691	53	0.368429	1.22259	2.84695	51	0.464512	1.40797	3.54309
RAVER2	1	64745095..64833232	ENSG00000162437	200	1.71348	5.50071	11.5272	245	1.69627	5.53701	11.4156	187	1.62575	5.10204	10.9034	127	1.27234	3.8375	9.90069	196	1.46462	4.86017	10.5284	145	1.41967	4.30311	10.0735
JAK1	1	complement(64833229..65067754)	ENSG00000162434	3050	16.5032	52.9796	175.79	4487	19.6203	64.045	209.068	3217	17.6637	55.4337	187.573	1978	12.5154	37.7477	154.201	3779	17.8348	59.1823	202.993	2455	15.1806	46.0135	170.555
AK4	1	65147549..65232145	ENSG00000162433	2196	15.6783	50.3315	126.569	2712	15.6472	51.0761	126.363	1990	14.4173	45.2454	116.03	1369	11.4294	34.472	106.725	2117	13.1829	43.7456	113.717	1507	12.2956	37.2689	104.695
DNAJC6	1	65248219..65415871	ENSG00000116675	482	3.85511	12.3759	27.7806	640	4.13666	13.503	29.8203	485	3.93636	12.3534	28.2788	214	2.0015	6.03671	16.6831	543	3.78802	12.57	29.1679	299	2.73295	8.28375	20.7723
LEPROT	1	65420587..65436007	ENSG00000213625	1301	13.5071	43.3614	74.9846	1731	14.5232	47.4071	80.6545	1340	14.1174	44.3042	78.131	1433	17.3974	52.4721	111.714	2187	19.8042	65.7176	117.477	1570	18.6276	56.4614	109.072
LEPR	1	65420652..65641559	ENSG00000116678	81	0.384091	1.23303	4.66853	99	0.379371	1.23835	4.61282	83	0.399383	1.25338	4.83946	55	0.304974	0.919831	4.2877	107	0.442542	1.46852	5.74763	52	0.281788	0.854119	3.61257
PDE4B	1	65792514..66374579	ENSG00000184588	49	0.379535	1.21841	2.82417	96	0.600907	1.9615	4.47304	45	0.353697	1.11	2.6238	23	0.208322	0.628318	1.79304	46	0.310767	1.03124	2.47094	40	0.354068	1.0732	2.7789
SGIP1	1	66533383..66751139	ENSG00000118473	17	0.0748323	0.240231	0.979814	18	0.0640313	0.209013	0.838695	14	0.0625361	0.196256	0.816294	12	0.0617693	0.186302	0.935498	34	0.130539	0.433177	1.82635	25	0.125762	0.381194	1.73681
TCTEX1D1	1	66752459..66779047	ENSG00000152760	0	0	0	0	1	0.0175694	0.0573504	0.0465942	0	0	0	0	0	0	0	0	0	0	0	0	0	0	0	0
INSL5	1	complement(66797741..66801256)	ENSG00000172410	0	0	0	0	0	0	0	0	0	0	0	0	0	0	0	0	0	0	0	0	0	0	0	0
WDR78	1	complement(66812885..66924856)	ENSG00000152763	12	0.0977213	0.313711	0.691634	24	0.157943	0.515561	1.11826	11	0.0908999	0.285269	0.641374	6	0.0571361	0.172328	0.467749	22	0.156262	0.518534	1.18175	8	0.0744507	0.225665	0.555779
MIER1	1	66924895..66988619	ENSG00000198160	748	5.03156	16.1526	43.1118	828	4.50103	14.6924	38.58	684	4.66896	14.6525	39.8818	537	4.22403	12.7401	41.8635	1036	6.07831	20.1701	55.6499	713	5.48102	16.6133	49.5338
SLC35D1	1	complement(66999350..67054148)	ENSG00000116704	312	2.61994	8.41067	17.9825	417	2.82978	9.23703	19.4298	279	2.3774	7.46095	16.2676	352	3.45645	10.425	27.4413	647	4.73873	15.7249	34.7543	440	4.2224	12.7984	30.5679
C1orf141	1	complement(67092165..67231853)	ENSG00000203963	0	0	0	0	0	0	0	0	0	0	0	0	0	0	0	0	0	0	0	0	0	0	0	0
IL23R	1	67138907..67259979	ENSG00000162594	0	0	0	0	1	0.01308	0.042696	0.0465942	1	0.0164244	0.0515443	0.0583067	0	0	0	0	1	0.0141172	0.0468461	0.0537161	0	0	0	0
IL12RB2	1	67307364..67397090	ENSG00000081985	3	0.0357416	0.11474	0.172908	9	0.0866513	0.28285	0.419348	2	0.0241794	0.0758817	0.116613	3	0.0417951	0.126058	0.233875	2	0.0207828	0.0689651	0.107432	2	0.0272303	0.082537	0.138945
SERBP1	1	complement(67407810..67430415)	ENSG00000142864	10267	79.2292	254.346	591.75	11658	72.7019	237.316	543.195	9839	77.0469	241.795	573.68	6040	54.5042	164.39	470.867	8719	58.6854	194.74	468.351	5863	51.7049	156.721	407.317
GADD45A	1	67685201..67688334	ENSG00000116717	3043	117.048	375.753	175.387	3666	113.955	371.975	170.814	3302	128.884	404.475	192.529	2353	105.836	319.211	183.436	3603	120.878	401.117	193.539	3005	132.092	400.378	208.765
GNG12	1	complement(67701475..67833467)	ENSG00000172380	1632	19.3107	61.9924	94.0622	2199	21.0273	68.6379	102.461	1456	17.4824	54.8648	84.8946	1459	20.1876	60.8877	113.741	2678	27.6383	91.714	143.852	1758	23.7721	72.0548	122.133
DIRAS3	1	complement(68045886..68051631)	ENSG00000162595	30	0.761406	2.44431	1.72908	24	0.492251	1.60682	1.11826	19	0.489341	1.53569	1.10783	24	0.712292	2.14834	1.871	36	0.796929	2.6445	1.93378	16	0.464072	1.40663	1.11156
WLS	1	complement(68098473..68233120)	ENSG00000116729	1646	21.8866	70.2618	94.8691	2064	22.1788	72.3968	96.1704	1633	22.0342	69.1496	95.2149	1143	17.7724	53.6033	89.1062	1843	21.3745	70.9286	98.9988	1276	19.3897	58.7713	88.6468
RPE65	1	complement(68428822..68449954)	ENSG00000116745	0	0	0	0	0	0	0	0	0	0	0	0	0	0	0	0	0	0	0	0	0	0	0	0
DEPDC1	1	complement(68474152..68497221)	ENSG00000024526	1760	16.7295	53.706	101.44	2385	18.3206	59.8025	111.127	1680	16.2047	50.855	97.9553	797	8.85891	26.7193	62.1327	1319	10.9355	36.2879	70.8516	816	8.86402	26.8674	56.6895
LRRC7	1	69568261..70151945	ENSG00000033122	2	0.0110706	0.0355394	0.115272	6	0.0268393	0.0876097	0.279565	3	0.0168509	0.0528829	0.17492	1	0.00647279	0.0195225	0.0779582	2	0.00965589	0.0320418	0.107432	0	0	0	0
LRRC40	1	complement(70144805..70205579)	ENSG00000066557	654	11.9629	38.4041	37.694	789	11.6632	38.0713	36.7628	568	10.5432	33.0874	33.1182	276	5.90365	17.806	21.5165	504	8.04105	26.6832	27.0729	302	6.31302	19.1352	20.9807
SRSF11	1	70205682..70253052	ENSG00000116754	2644	27.9582	89.7532	152.39	3033	25.918	84.6022	141.32	2456	26.3536	82.7048	143.201	1660	20.5262	61.9089	129.411	2544	23.4632	77.8596	136.654	1838	22.2108	67.3224	127.69
ANKRD13C	1	complement(70258999..70354734)	ENSG00000118454	640	5.86994	18.844	36.8871	810	6.0037	19.5974	37.7413	665	6.18925	19.4236	38.774	207	2.22012	6.69608	16.1373	342	2.73591	9.07877	18.3709	238	2.4946	7.5613	16.5344
HHLA3	1	70354805..70385339	ENSG00000197568	32	1.36181	4.37176	1.84436	45	1.5476	5.05172	2.09674	27	1.16598	3.65918	1.57428	37	1.84128	5.55346	2.88445	30	1.11355	3.69517	1.61148	47	2.28578	6.92834	3.2652
CTH	1	70411218..70439851	ENSG00000116761	138	3.35353	10.7657	7.95379	184	3.61344	11.7951	8.57333	147	3.62496	11.3761	8.57109	200	5.68336	17.1415	15.5916	276	5.84998	19.4124	14.8257	268	7.44266	22.5592	18.6186
PTGER3	1	complement(70852353..71047808)	ENSG00000050628	0	0	0	0	0	0	0	0	0	0	0	0	0	0	0	0	0	0	0	0	0	0	0	0
ZRANB2	1	complement(71063291..71081289)	ENSG00000132485	1945	32.1615	103.247	112.102	2107	28.1554	91.9055	98.174	1642	27.5519	86.4656	95.7396	1757	33.9735	102.467	136.973	2628	37.9021	125.773	141.166	2035	38.4549	116.559	141.376
NEGR1	1	complement(71395943..72282539)	ENSG00000172260	2	0.00812627	0.0260874	0.115272	3	0.00985059	0.0321546	0.139783	1	0.0041231	0.0129394	0.0583067	1	0.0047513	0.0143304	0.0779582	0	0	0	0	0	0	0	0
AL732618.1	1	complement(72979014..72979314)	ENSG00000280317	0	0	0	0	0	0	0	0	0	0	0	0	0	0	0	0	0	0	0	0	0	0	0	0
LRRIQ3	1	complement(74026015..74198187)	ENSG00000162620	18	0.149628	0.480345	1.03745	20	0.134354	0.438562	0.931884	17	0.143401	0.450032	0.991214	14	0.136088	0.410454	1.09141	28	0.203011	0.673667	1.50405	24	0.227993	0.691062	1.66734
FPGT	1	74198212..74234086	ENSG00000254685	166	2.49427	8.00725	9.5676	210	2.54997	8.32368	9.78478	154	2.34811	7.36903	8.97923	136	2.3896	7.20727	10.6023	214	2.8046	9.30671	11.4953	142	2.43834	7.39077	9.86509
FPGT-TNNI3K	1	74198235..74544393	ENSG00000259030	0	0	0	0	1	0.00424676	0.0138624	0.0465942	0	0	0	0	1	0.0061451	0.0185342	0.0779582	0	0	0	0	1	0.00600548	0.018203	0.0694724
TNNI3K	1	74235387..74544428	ENSG00000116783	0	0	0	0	1	0.0116706	0.0380956	0.0465942	0	0	0	0	0	0	0	0	0	0	0	0	0	0	0	0
LRRC53	1	complement(74469878..74512614)	ENSG00000162621	0	0	0	0	0	0	0	0	0	0	0	0	0	0	0	0	0	0	0	0	0	0	0	0
ERICH3	1	complement(74568117..74673792)	ENSG00000178965	0	0	0	0	0	0	0	0	0	0	0	0	0	0	0	0	0	0	0	0	0	0	0	0
CRYZ	1	complement(74705482..74733408)	ENSG00000116791	760	16.7897	53.8994	43.8035	890	15.8891	51.8658	41.4688	719	16.1184	50.584	41.9225	582	15.0351	45.3471	45.3717	805	15.5113	51.4723	43.2415	603	15.2236	46.1438	41.8919
TYW3	1	74733152..74766678	ENSG00000162623	1086	14.6502	47.0308	62.5928	1245	13.5726	44.304	58.0098	995	13.6207	42.7454	58.0152	619	9.76461	29.451	48.2561	718	8.4481	28.0339	38.5682	605	9.32692	28.2705	42.0308
LHX8	1	75128434..75161533	ENSG00000162624	0	0	0	0	1	0.0171815	0.0560843	0.0465942	0	0	0	0	0	0	0	0	1	0.018544	0.0615357	0.0537161	0	0	0	0
SLC44A5	1	complement(75202131..75611116)	ENSG00000137968	1	0.00846833	0.0271855	0.0576361	0	0	0	0	2	0.0171866	0.0539364	0.116613	2	0.0198052	0.0597344	0.155916	0	0	0	0	1	0.00967761	0.0293335	0.0694724
ACADM	1	75724347..75787575	ENSG00000117054	366	5.37973	17.2703	21.0948	437	5.19088	16.9442	20.3617	322	4.80284	15.0726	18.7748	134	2.30322	6.94673	10.4464	236	3.02561	10.0401	12.677	134	2.25089	6.8226	9.30931
RABGGTB	1	75786197..75795086	ENSG00000137955	2115	71.9349	230.93	121.9	2510	68.9895	225.198	116.951	2119	73.1347	229.517	123.552	1408	55.9995	168.9	109.765	1529	45.3585	150.516	82.132	1424	55.349	167.766	98.9287
MSH4	1	75796882..75913242	ENSG00000057468	0	0	0	0	1	0.012852	0.0419517	0.0465942	0	0	0	0	0	0	0	0	0	0	0	0	0	0	0	0
ASB17	1	complement(75918873..75932404)	ENSG00000154007	0	0	0	0	0	0	0	0	0	0	0	0	0	0	0	0	0	0	0	0	0	0	0	0
ST6GALNAC3	1	76074746..76634603	ENSG00000184005	0	0	0	0	2	0.0122739	0.0400649	0.0931884	0	0	0	0	0	0	0	0	1	0.00662362	0.0219796	0.0537161	1	0.00867848	0.026305	0.0694724
ST6GALNAC5	1	76867480..77067546	ENSG00000117069	7	0.0656261	0.210677	0.403453	5	0.0378817	0.123654	0.232971	4	0.0380541	0.119424	0.233227	5	0.0548151	0.165327	0.389791	2	0.0163543	0.0542695	0.107432	6	0.0642836	0.194848	0.416835
PIGK	1	complement(77088989..77219430)	ENSG00000142892	459	4.32895	13.8971	26.455	588	4.48154	14.6288	27.3974	474	4.5364	14.2365	27.6374	541	5.96649	17.9955	42.1754	814	6.69602	22.2199	43.7249	555	5.98182	18.1313	38.5572
AK5	1	77282019..77559966	ENSG00000154027	1	0.0114951	0.0369024	0.0576361	0	0	0	0	1	0.0116648	0.0366074	0.0583067	2	0.0268841	0.081085	0.155916	3	0.0300786	0.0998119	0.161148	0	0	0	0
AC118549.1	1	complement(77562416..77683419)	ENSG00000036549	1272	10.0424	32.2386	73.3132	1524	9.72332	31.7391	71.0095	1187	9.50961	29.8438	69.2101	598	5.5208	16.6512	46.619	978	6.73457	22.3478	52.5344	674	6.08107	18.4321	46.8244
USP33	1	complement(77695987..77759852)	ENSG00000077254	800	8.59748	27.6001	46.1089	988	8.58061	28.0091	46.0351	753	8.21181	25.771	43.905	618	7.76643	23.4243	48.1782	886	8.30495	27.5589	47.5925	640	7.86017	23.8247	44.4624
MIGA1	1	77779624..77879539	ENSG00000180488	392	2.82036	9.05409	22.5934	473	2.75017	8.97719	22.0391	286	2.08808	6.55298	16.6757	161	1.35455	4.08546	12.5513	309	1.9391	6.43464	16.5983	190	1.56222	4.7352	13.1998
NEXN	1	77888513..77943895	ENSG00000162614	287	4.39881	14.1213	16.5416	278	3.44332	11.2398	12.9532	264	4.10601	12.8858	15.393	105	1.88189	5.67595	8.18561	149	1.99187	6.60977	8.0037	119	2.08435	6.3178	8.26722
FUBP1	1	complement(77944055..77979110)	ENSG00000162613	1946	36.1428	116.028	112.16	2401	36.0372	117.634	111.873	1740	32.7937	102.916	101.454	1102	23.9338	72.1866	85.9099	1881	30.4712	101.115	101.04	1392	29.5453	89.5538	96.7056
DNAJB4	1	77979175..78017964	ENSG00000162616	337	5.76113	18.4947	19.4234	463	6.39645	20.8795	21.5731	384	6.6615	20.9056	22.3898	363	7.25665	21.8867	28.2988	642	9.57271	31.7658	34.4858	440	8.59609	26.0553	30.5679
GIPC2	1	77979542..78138444	ENSG00000137960	9	0.123885	0.397702	0.518725	2	0.0222477	0.0726216	0.0931884	5	0.0698406	0.219179	0.291534	2	0.0321926	0.097096	0.155916	3	0.0360179	0.119521	0.161148	4	0.0629224	0.190722	0.27789
PTGFR	1	78303884..78540701	ENSG00000122420	0	0	0	0	1	0.0072911	0.0237998	0.0465942	0	0	0	0	0	0	0	0	0	0	0	0	0	0	0	0
IFI44L	1	78619922..78646145	ENSG00000137959	155	1.30833	4.20008	8.9336	160	1.0914	3.56259	7.45507	155	1.32764	4.1665	9.03754	196	1.93461	5.83496	15.2798	268	1.97307	6.54738	14.3959	209	2.01606	6.1108	14.5197
IFI44	1	78649796..78664078	ENSG00000137965	228	6.86959	22.0532	13.141	280	6.81764	22.2543	13.0464	247	7.55189	23.6999	14.4018	271	9.5481	28.798	21.1267	383	10.0651	33.3996	20.5733	275	9.4689	28.7008	19.1049
ADGRL4	1	complement(78889764..79282124)	ENSG00000162618	0	0	0	0	0	0	0	0	0	0	0	0	0	0	0	0	2	0.0194006	0.0643783	0.107432	0	0	0	0
ADGRL2	1	81306160..81992436	ENSG00000117114	0	0	0	0	0	0	0	0	1	0.00791652	0.0248442	0.0583067	0	0	0	0	0	0	0	0	0	0	0	0
TTLL7	1	complement(83865024..83999150)	ENSG00000137941	214	1.28301	4.11881	12.3341	320	1.55041	5.0609	14.9101	197	1.19852	3.7613	11.4864	131	0.918418	2.77003	10.2125	296	1.54786	5.13637	15.9	189	1.29494	3.92505	13.1303
PRKACB	1	84078062..84238498	ENSG00000142875	622	5.11569	16.4227	35.8497	809	5.37703	17.5519	37.6947	575	4.79893	15.0604	33.5264	359	3.45271	10.4137	27.987	651	4.67	15.4968	34.9692	438	4.11679	12.4782	30.4289
SAMD13	1	84298366..84389957	ENSG00000203943	0	0	0	0	0	0	0	0	1	0.021417	0.0672126	0.0583067	0	0	0	0	3	0.0552255	0.183259	0.161148	0	0	0	0
DNASE2B	1	84398532..84415018	ENSG00000137976	0	0	0	0	0	0	0	0	0	0	0	0	0	0	0	0	0	0	0	0	0	0	0	0
RPF1	1	84479259..84498352	ENSG00000117133	887	20.143	64.6644	51.1233	933	17.1223	55.8912	43.4724	887	20.4403	64.1474	51.7181	720	19.1199	57.6674	56.1299	895	17.7275	58.8263	48.0759	743	19.2824	58.4462	51.618
GNG5	1	complement(84498325..84506581)	ENSG00000174021	1650	91.2837	293.044	95.0996	1837	82.1293	268.089	85.5935	1682	94.4274	296.339	98.0719	1582	102.345	308.682	123.33	1677	80.9215	268.528	90.082	1656	104.698	317.348	115.046
SPATA1	1	84506300..84566194	ENSG00000122432	0	0	0	0	3	0.0436557	0.142502	0.139783	9	0.164454	0.516103	0.52476	19	0.400078	1.20667	1.48121	21	0.329823	1.09448	1.12804	13	0.267518	0.810866	0.903142
CTBS	1	complement(84549611..84574480)	ENSG00000117151	184	1.38798	4.45578	10.605	230	1.40208	4.57672	10.7167	135	1.03339	3.24305	7.87141	157	1.3849	4.17697	12.2394	266	1.75013	5.80757	14.2885	166	1.43102	4.3375	11.5324
SSX2IP	1	complement(84643707..84690803)	ENSG00000117155	1077	7.89851	25.3563	62.0741	1119	6.63193	21.6481	52.1389	860	6.40016	20.0855	50.1438	217	1.86098	5.61288	16.9169	344	2.20044	7.30188	18.4783	240	2.01146	6.09686	16.6734
LPAR3	1	complement(84811602..84893206)	ENSG00000171517	0	0	0	0	1	0.0118852	0.0387959	0.0465942	1	0.0149241	0.0468359	0.0583067	0	0	0	0	0	0	0	0	0	0	0	0
MCOLN2	1	complement(84925583..84997113)	ENSG00000153898	1	0.0170841	0.0548444	0.0576361	0	0	0	0	0	0	0	0	0	0	0	0	0	0	0	0	0	0	0	0
WDR63	1	84999147..85133138	ENSG00000162643	2	0.0265124	0.0851116	0.115272	2	0.0214254	0.0699374	0.0931884	3	0.0403555	0.126647	0.17492	2	0.0310028	0.0935072	0.155916	4	0.0462488	0.153471	0.214865	2	0.0302984	0.0918363	0.138945
MCOLN3	1	complement(85018082..85048500)	ENSG00000055732	0	0	0	0	0	0	0	0	0	0	0	0	0	0	0	0	0	0	0	0	0	0	0	0
AL603750.1	1	complement(85152487..85154203)	ENSG00000280099	0	0	0	0	0	0	0	0	0	0	0	0	0	0	0	0	0	0	0	0	0	0	0	0
SYDE2	1	complement(85156889..85201016)	ENSG00000097096	45	0.428134	1.37442	2.59363	56	0.430562	1.40545	2.60927	35	0.337908	1.06045	2.04074	10	0.111255	0.335555	0.779582	25	0.207458	0.688421	1.3429	16	0.173963	0.527294	1.11156
C1orf52	1	complement(85249953..85259672)	ENSG00000162642	467	7.39747	23.7478	26.9161	460	5.88849	19.2214	21.4333	390	6.26893	19.6736	22.7396	237	4.39002	13.2407	18.4761	281	3.88235	12.8831	15.0942	240	4.34458	13.1687	16.6734
BCL10	1	complement(85265776..85276632)	ENSG00000142867	478	5.93977	19.0682	27.5501	519	5.21181	17.0126	24.1824	437	5.51043	17.2933	25.48	388	5.638	17.0047	30.2478	431	4.67133	15.5012	23.1517	386	5.4815	16.6148	26.8164
DDAH1	1	complement(85318481..85578363)	ENSG00000153904	1001	11.3486	36.4319	57.6938	1123	10.2889	33.5853	52.3253	889	10.2276	32.097	51.8347	353	4.67988	14.1149	27.5192	563	5.56722	18.4741	30.2422	400	5.18249	15.7085	27.789
CCN1	1	85580761..85583950	ENSG00000142871	11359	259.312	832.46	654.689	14180	261.601	853.926	660.706	11756	272.336	854.667	685.454	3718	99.2531	299.357	289.849	4952	98.602	327.198	266.002	4328	112.912	342.244	300.677
ZNHIT6	1	complement(85649417..85708433)	ENSG00000117174	740	6.20393	19.9162	42.6507	839	5.6843	18.5549	39.0925	687	5.8446	18.342	40.0567	397	3.89204	11.7388	30.9494	550	4.02179	13.3458	29.5439	439	4.20601	12.7487	30.4984
COL24A1	1	complement(85729233..86156943)	ENSG00000171502	1	0.00701052	0.0225056	0.0576361	0	0	0	0	0	0	0	0	0	0	0	0	0	0	0	0	0	0	0	0
ODF2L	1	complement(86346824..86396342)	ENSG00000122417	244	1.42173	4.56414	14.0632	277	1.30433	4.25764	12.9066	236	1.39542	4.3792	13.7604	153	1.04249	3.14425	11.9276	164	0.833479	2.76579	8.80945	145	0.965533	2.92659	10.0735
CLCA2	1	86424171..86456553	ENSG00000137975	14	0.185021	0.593964	0.806906	5	0.0534001	0.17431	0.232971	1	0.0134108	0.0420868	0.0583067	4	0.0618164	0.186444	0.311833	3	0.0345808	0.114752	0.161148	3	0.0453089	0.137334	0.208417
CLCA1	1	86468368..86500259	ENSG00000016490	0	0	0	0	0	0	0	0	0	0	0	0	0	0	0	0	0	0	0	0	0	0	0	0
CLCA4	1	86547078..86580754	ENSG00000016602	0	0	0	0	0	0	0	0	0	0	0	0	0	0	0	0	0	0	0	0	0	0	0	0
SH3GLB1	1	86704570..86748184	ENSG00000097033	1526	12.2315	39.2664	87.9527	1938	12.5534	40.977	90.2995	1548	12.591	39.514	90.2588	1515	14.2001	42.8287	118.107	2279	15.9328	52.871	122.419	1667	15.2698	46.2836	115.811
SELENOF	1	complement(86862445..86914424)	ENSG00000183291	1342	31.708	101.791	77.3477	1597	30.4931	99.5365	74.4109	1402	33.6146	105.492	81.746	1415	39.0953	117.915	110.311	1864	38.4136	127.47	100.127	1484	40.0702	121.455	103.097
HS2ST1	1	86914635..87109982	ENSG00000153936	517	3.62053	11.6229	29.7979	709	4.01244	13.0975	33.0353	551	3.91558	12.2882	32.127	137	1.1219	3.38375	10.6803	256	1.56367	5.18882	13.7513	154	1.23246	3.73567	10.6988
AC093155.3	1	86993009..87169204	ENSG00000267561	2	0.0516682	0.165868	0.115272	4	0.083509	0.272592	0.186377	4	0.104861	0.329084	0.233227	0	0	0	0	7	0.15773	0.523405	0.376013	5	0.147616	0.447434	0.347362
LMO4	1	87328880..87348923	ENSG00000143013	253	2.55973	8.2174	14.5819	308	2.51828	8.22025	14.351	323	3.31619	10.4071	18.8331	198	2.34256	7.06538	15.4357	271	2.39147	7.93579	14.5571	266	3.07557	9.32226	18.4797
AL445437.1	1	complement(87805286..87808372)	ENSG00000279778	0	0	0	0	0	0	0	0	0	0	0	0	0	0	0	0	0	0	0	0	0	0	0	0
PKN2	1	88684222..88836255	ENSG00000065243	1129	8.69945	27.9275	65.0712	1443	8.98554	29.3308	67.2354	1058	8.27268	25.962	61.6885	394	3.55014	10.7075	30.7155	742	4.98682	16.5481	39.8574	460	4.05066	12.2778	31.9573
GTF2B	1	complement(88852633..88891944)	ENSG00000137947	417	13.378	42.9467	24.0343	392	10.163	33.1742	18.2649	390	12.6964	39.8449	22.7396	456	17.1069	51.5959	35.5489	506	14.1588	46.9841	27.1804	439	16.0949	48.7848	30.4984
KYAT3	1	complement(88935773..88992953)	ENSG00000137944	108	2.75992	8.86005	6.2247	113	2.33363	7.61749	5.26514	109	2.82658	8.8706	6.35543	149	4.45257	13.4294	11.6158	153	3.41025	11.3165	8.21857	123	3.5921	10.8879	8.54511
RBMXL1	1	complement(88979456..88992960)	ENSG00000213516	132	1.34943	4.33201	7.60797	223	1.8423	6.01369	10.3905	146	1.51458	4.75316	8.51278	112	1.33889	4.03822	8.73132	212	1.89031	6.27275	11.3878	115	1.34352	4.07229	7.98933
GBP3	1	complement(89006679..89022894)	ENSG00000117226	34	0.494584	1.58774	1.95963	38	0.446709	1.45816	1.77058	34	0.501883	1.57505	1.98243	28	0.476289	1.43653	2.18283	54	0.685136	2.27353	2.90067	19	0.315853	0.957371	1.31998
GBP1	1	complement(89052319..89065230)	ENSG00000117228	89	1.6054	5.15374	5.12962	101	1.47229	4.8059	4.70601	75	1.37283	4.30832	4.373	57	1.20232	3.6263	4.44362	105	1.65198	5.48187	5.64019	81	1.66974	5.06108	5.62727
GBP2	1	complement(89106132..89150456)	ENSG00000162645	53	0.585308	1.87899	3.05472	46	0.410531	1.34007	2.14333	39	0.437055	1.3716	2.27396	48	0.619871	1.86959	3.74199	59	0.568306	1.88585	3.16925	34	0.429099	1.30063	2.36206
GBP7	1	complement(89131742..89176009)	ENSG00000213512	0	0	0	0	0	0	0	0	0	0	0	0	0	0	0	0	0	0	0	0	0	0	0	0
GBP4	1	complement(89181144..89198942)	ENSG00000162654	0	0	0	0	1	0.0068435	0.0223387	0.0465942	0	0	0	0	0	0	0	0	0	0	0	0	0	0	0	0
GBP5	1	complement(89258950..89272804)	ENSG00000154451	4	0.0405332	0.130122	0.230545	0	0	0	0	5	0.0514142	0.161352	0.291534	3	0.0355487	0.107218	0.233875	5	0.0441919	0.146645	0.268581	5	0.0579016	0.175504	0.347362
GBP6	1	89364058..89386461	ENSG00000183347	1	0.0174101	0.055891	0.0576361	0	0	0	0	1	0.0176671	0.0554442	0.0583067	0	0	0	0	1	0.0151853	0.0503905	0.0537161	0	0	0	0
LRRC8B	1	89524836..89597864	ENSG00000197147	51	0.322928	1.03668	2.93944	64	0.327488	1.069	2.98203	51	0.327694	1.02839	2.97364	21	0.155491	0.468976	1.63712	73	0.403162	1.33784	3.92128	34	0.246028	0.745727	2.36206
LRRC8C	1	89633072..89769903	ENSG00000171488	293	2.06186	6.61912	16.8874	395	2.24631	7.33247	18.4047	262	1.87093	5.87148	15.2764	214	1.76099	5.31132	16.6831	396	2.43058	8.06556	21.2716	257	2.06679	6.26457	17.8544
AC093423.3	1	89633140..89933250	ENSG00000271949	0	0	0	0	0	0	0	0	2	0.161381	0.506458	0.116613	0	0	0	0	0	0	0	0	0	0	0	0
LRRC8D	1	89821014..89936611	ENSG00000171492	232	2.48659	7.9826	13.3716	323	2.79768	9.13228	15.0499	242	2.63205	8.26011	14.1102	341	4.27388	12.8904	26.5837	473	4.4218	14.6732	25.4077	321	3.9318	11.9175	22.3007
ZNF326	1	89995110..90035533	ENSG00000162664	556	2.63144	8.4476	32.0457	613	2.34455	7.65314	28.5622	450	2.16119	6.78242	26.238	348	1.92597	5.8089	27.1294	523	2.15895	7.16419	28.0935	348	1.88221	5.7051	24.1764
BARHL2	1	complement(90711539..90717302)	ENSG00000143032	0	0	0	0	0	0	0	0	0	0	0	0	0	0	0	0	0	0	0	0	0	0	0	0
ZNF644	1	complement(90915298..91022272)	ENSG00000122482	666	5.78692	18.5775	38.3857	830	5.82815	19.0244	38.6732	583	5.14049	16.1323	33.9928	201	2.0423	6.15978	15.6696	365	2.76623	9.17936	19.6064	260	2.58176	7.8255	18.0628
HFM1	1	complement(91260766..91404856)	ENSG00000162669	0	0	0	0	0	0	0	0	0	0	0	0	0	0	0	0	0	0	0	0	0	0	0	0
CDC7	1	91500851..91525764	ENSG00000097046	444	6.76921	21.7309	25.5904	510	6.28356	20.511	23.763	410	6.3431	19.9064	23.9058	275	4.90275	14.7871	21.4385	374	4.97335	16.5034	20.0898	231	4.02474	12.1992	16.0481
TGFBR3	1	complement(91680343..91906335)	ENSG00000069702	352	2.34866	7.53979	20.2879	421	2.27007	7.41002	19.6162	338	2.28853	7.18203	19.7077	256	1.99741	6.02439	19.9573	531	3.09025	10.2546	28.5233	330	2.51629	7.62704	22.9259
BRDT	1	91949371..92014426	ENSG00000137948	0	0	0	0	0	0	0	0	0	0	0	0	0	0	0	0	0	0	0	0	0	0	0	0
EPHX4	1	92029985..92063538	ENSG00000172031	17	0.615647	1.97638	0.979814	32	0.93651	3.05698	1.49101	36	1.32296	4.15183	2.09904	24	1.01635	3.06542	1.871	24	0.758081	2.51559	1.28919	20	0.827719	2.50887	1.38945
SETSIP	1	complement(92074533..92075441)	ENSG00000230667	0	0	0	0	0	0	0	0	0	0	0	0	0	0	0	0	0	0	0	0	1	0.0653798	0.19817	0.0694724
BTBD8	1	92080305..92184725	ENSG00000189195	31	0.2645	0.849112	1.78672	40	0.275806	0.900293	1.86377	32	0.277061	0.869496	1.86581	25	0.249434	0.752315	1.94895	45	0.334887	1.11128	2.41723	24	0.234016	0.709317	1.66734
C1orf146	1	92217915..92245813	ENSG00000203910	0	0	0	0	0	0	0	0	1	0.0485926	0.152497	0.0583067	0	0	0	0	0	0	0	0	0	0	0	0
GLMN	1	complement(92246402..92298987)	ENSG00000174842	200	5.04894	16.2084	11.5272	207	4.22299	13.7848	9.645	213	5.45647	17.1239	12.4193	116	3.42436	10.3282	9.04315	162	3.56703	11.8367	8.70201	146	4.21205	12.767	10.143
RPAP2	1	92299059..92402056	ENSG00000122484	236	0.726253	2.33146	13.6021	310	0.770935	2.51651	14.4442	257	0.80255	2.51862	14.9848	193	0.69452	2.09474	15.0459	256	0.687128	2.28015	13.7513	173	0.608405	1.84411	12.0187
GFI1	1	complement(92473043..92486925)	ENSG00000162676	4	0.0430497	0.138201	0.230545	10	0.0869741	0.283903	0.465942	12	0.131055	0.411287	0.699681	3	0.0377557	0.113875	0.233875	9	0.084484	0.280349	0.483445	2	0.0245986	0.07456	0.138945
EVI5	1	complement(92508696..92792404)	ENSG00000067208	286	1.96138	6.29654	16.4839	351	1.94528	6.34985	16.3546	274	1.90682	5.98412	15.976	237	1.90062	5.73245	18.4761	453	2.70967	8.99168	24.3334	321	2.51577	7.62547	22.3007
RPL5	1	92832013..92841924	ENSG00000122406	9949	385.248	1236.75	573.422	11244	351.854	1148.53	523.905	9687	380.639	1194.55	564.817	11204	507.324	1530.14	873.443	11330	382.66	1269.81	608.604	9799	433.624	1314.34	680.76
DIPK1A	1	complement(92832737..92961522)	ENSG00000154511	291	4.89588	15.7171	16.7721	358	4.86745	15.8885	16.6807	275	4.69498	14.7341	16.0343	169	3.32488	10.0282	13.1749	261	3.83001	12.7094	14.0199	191	3.67233	11.1311	13.2692
MTF2	1	93079235..93139079	ENSG00000143033	326	4.1089	13.1906	18.7894	403	4.10481	13.399	18.7775	344	4.39976	13.8077	20.0575	162	2.38767	7.20143	12.6292	211	2.31959	7.69728	11.3341	158	2.27581	6.89812	10.9766
TMED5	1	complement(93149742..93180516)	ENSG00000117500	1677	14.0053	44.9605	96.6558	2041	13.7747	44.9637	95.0987	1593	13.5001	42.367	92.8826	1115	10.8889	32.842	86.9234	2095	15.2603	50.6395	112.535	1378	13.1516	39.8633	95.733
CCDC18	1	93179919..93278730	ENSG00000122483	143	1.33105	4.27302	8.24197	165	1.24114	4.05138	7.68804	127	1.19957	3.76458	7.40495	96	1.04492	3.15156	7.48399	146	1.18531	3.93331	7.84255	94	0.9999	3.03076	6.53041
DR1	1	93345907..93369493	ENSG00000117505	1072	5.50655	17.6775	61.7859	1321	5.48362	17.8998	61.5509	1057	5.50963	17.2908	61.6302	380	2.28255	6.88438	29.6241	638	2.85843	9.48533	34.2709	412	2.41854	7.33074	28.6226
FNBP1L	1	93448131..93554661	ENSG00000137942	0	0	0	0	3	0.0228526	0.0745961	0.139783	0	0	0	0	1	0.0110226	0.0332453	0.0779582	1	0.00822159	0.0272823	0.0537161	2	0.0215444	0.0653025	0.138945
BCAR3	1	complement(93561741..93847150)	ENSG00000137936	1022	12.8595	41.2822	58.9041	1337	13.5951	44.3776	62.2964	1110	14.1729	44.4783	64.7205	548	8.06313	24.3192	42.7211	859	9.42729	31.2832	46.1422	719	10.3388	31.3376	49.9507
DNTTIP2	1	complement(93866284..93879918)	ENSG00000067334	1695	14.8972	47.8239	97.6933	1998	14.1909	46.3224	93.0952	1674	14.9298	46.8538	97.6054	1084	11.1408	33.6017	84.5067	1423	10.9084	36.1982	76.4381	1110	11.1488	33.7928	77.1144
GCLM	1	complement(93885199..93909456)	ENSG00000023909	682	7.22484	23.1936	39.3078	842	7.20835	23.5297	39.2323	706	7.58947	23.8179	41.1645	960	11.8923	35.8684	74.8399	1578	14.5805	48.3836	84.7641	1255	15.1935	46.0525	87.1879
ABCA4	1	complement(93992834..94121148)	ENSG00000198691	0	0	0	0	0	0	0	0	0	0	0	0	0	0	0	0	0	0	0	0	0	0	0	0
ARHGAP29	1	complement(94148988..94275068)	ENSG00000137962	611	3.17554	10.1943	35.2157	714	2.99885	9.78893	33.2683	548	2.89015	9.07008	31.9521	195	1.18512	3.57443	15.2018	340	1.54127	5.11449	18.2635	256	1.5205	4.60874	17.7849
ABCD3	1	94418389..94518666	ENSG00000117528	446	5.98704	19.22	25.7057	566	6.14008	20.0426	26.3723	460	6.26611	19.6648	26.8211	185	2.90403	8.75882	14.4223	289	3.38374	11.2285	15.524	237	3.63577	11.0202	16.465
F3	1	complement(94529173..94541759)	ENSG00000117525	2086	47.2064	151.545	120.229	2458	44.952	146.734	114.529	1734	39.8198	124.966	101.104	988	26.1454	78.857	77.0227	1318	26.015	86.3275	70.7979	956	24.7238	74.9395	66.4156
SLC44A3	1	94820342..94895246	ENSG00000143036	19	0.378719	1.21578	1.09509	12	0.193297	0.630964	0.55913	17	0.343854	1.07911	0.991214	7	0.16316	0.492104	0.545707	9	0.156469	0.519221	0.483445	6	0.136674	0.414267	0.416835
CNN3	1	complement(94896949..94927223)	ENSG00000117519	1116	25.3656	81.4302	64.3219	1564	28.7275	93.7731	72.8733	1140	26.2935	82.5163	66.4697	876	23.2829	70.2233	68.2914	1297	25.7124	85.3233	69.6698	990	25.715	77.9439	68.7777
ALG14	1	complement(94974405..95072951)	ENSG00000172339	174	0.965195	3.09853	10.0287	205	0.918966	2.99972	9.55181	171	0.962553	3.02076	9.97045	176	1.14164	3.4433	13.7206	174	0.841854	2.79358	9.34661	138	0.874813	2.65162	9.5872
TLCD4	1	95117355..95197607	ENSG00000152078	83	0.590147	1.89452	4.7838	67	0.384979	1.25666	3.12181	55	0.396833	1.24537	3.20687	23	0.191232	0.576775	1.79304	47	0.291475	0.967223	2.52466	33	0.268143	0.812759	2.29259
TLCD4-RWDD3	1	95117923..95247225	ENSG00000271092	25	0.662979	2.12833	1.4409	11	0.235739	0.769507	0.512536	2	0.053821	0.168905	0.116613	3	0.093032	0.280593	0.233875	12	0.277564	0.921059	0.644594	6	0.181837	0.551158	0.416835
RWDD3	1	95234210..95247225	ENSG00000122481	99	4.30109	13.8076	5.70598	115	4.03758	13.1796	5.35833	125	5.51081	17.2945	7.28834	113	5.74081	17.3148	8.80927	121	4.58511	15.2151	6.49965	98	4.86563	14.7481	6.8083
PTBP2	1	96721665..96823738	ENSG00000117569	318	1.37478	4.41341	18.3283	362	1.26473	4.12835	16.8671	255	1.11869	3.51076	14.8682	165	0.834148	2.51587	12.8631	290	1.09352	3.62871	15.5777	169	0.834958	2.53081	11.7408
DPYD	1	complement(97077743..97995000)	ENSG00000188641	194	1.79932	5.77628	11.1814	242	1.81385	5.92083	11.2758	209	1.96705	6.17315	12.1861	174	1.88715	5.69183	13.5647	251	2.0305	6.73794	13.4827	164	1.73828	5.26885	11.3935
AC095031.1	1	complement(98660388..98661059)	ENSG00000280040	0	0	0	0	0	0	0	0	0	0	0	0	0	0	0	0	0	0	0	0	0	0	0	0
SNX7	1	98661701..98760500	ENSG00000162627	860	21.9663	70.5176	49.5671	1054	21.756	71.0167	49.1103	946	24.5196	76.9493	55.1582	969	28.9424	87.293	75.5415	1068	23.7932	78.9546	57.3688	902	26.3291	79.8052	62.6641
PLPPR5	1	complement(98890245..99005032)	ENSG00000117598	0	0	0	0	0	0	0	0	1	0.012324	0.0386763	0.0583067	0	0	0	0	0	0	0	0	1	0.0138791	0.0420684	0.0694724
PLPPR4	1	99263953..99309590	ENSG00000117600	3	0.028161	0.0904042	0.172908	9	0.0682731	0.222859	0.419348	6	0.0571533	0.179363	0.34984	4	0.0439075	0.132429	0.311833	4	0.0327498	0.108676	0.214865	2	0.021455	0.0650314	0.138945
PALMD	1	99646113..99694541	ENSG00000099260	15	0.307231	0.986292	0.864542	22	0.364147	1.18866	1.02507	16	0.33255	1.04363	0.932907	47	1.1257	3.39522	3.66403	66	1.17907	3.9126	3.54526	56	1.31079	3.97309	3.89046
FRRS1	1	complement(99708632..99766631)	ENSG00000156869	57	1.05828	3.39734	3.28526	80	1.20031	3.91809	3.72754	60	1.13041	3.54756	3.4984	47	1.02041	3.07764	3.66403	80	1.2955	4.29893	4.29729	49	1.03966	3.15127	3.40415
AGL	1	99850361..99924023	ENSG00000162688	447	3.03986	9.75873	25.7634	572	3.14356	10.2613	26.6519	405	2.79488	8.77112	23.6142	175	1.39167	4.1974	13.6427	354	2.09977	6.96781	19.0155	231	1.79526	5.44156	16.0481
SLC35A3	1	99969351..100035634	ENSG00000117620	591	1.94583	6.24662	34.063	751	1.99819	6.52256	34.9922	602	2.0113	6.31201	35.1006	443	1.70558	5.14419	34.5355	693	1.99009	6.60385	37.2253	436	1.64049	4.97244	30.29
AC118553.2	1	99970011..100083321	ENSG00000283761	68	0.613404	1.96919	3.91926	45	0.328043	1.07081	2.09674	43	0.393613	1.23527	2.50719	53	0.559069	1.6862	4.13178	123	0.967753	3.21136	6.60708	12	0.123706	0.37496	0.833669
MFSD14A	1	100038095..100083377	ENSG00000156875	707	13.2302	42.4725	40.7488	876	13.2475	43.2427	40.8165	744	14.1281	44.3379	43.3802	352	7.7027	23.232	27.4413	457	7.4591	24.7521	24.5483	429	9.17437	27.8081	29.8037
SASS6	1	complement(100083563..100132955)	ENSG00000156876	353	4.77064	15.315	20.3456	451	4.92559	16.0783	21.014	338	4.63534	14.547	19.7077	132	2.08606	6.29176	10.2905	200	2.35751	7.8231	10.7432	129	1.99233	6.03889	8.96194
TRMT13	1	100133150..100150498	ENSG00000122435	327	4.35587	13.9835	18.847	337	3.62775	11.8418	15.7022	265	3.58208	11.2416	15.4513	225	3.50478	10.5708	17.5406	364	4.22912	14.0338	19.5527	222	3.37949	10.2434	15.4229
LRRC39	1	complement(100148449..100178273)	ENSG00000122477	19	0.496272	1.59316	1.09509	14	0.295511	0.964616	0.652319	23	0.609616	1.91314	1.34105	6	0.18326	0.55273	0.467749	18	0.410072	1.36077	0.96689	10	0.298494	0.904756	0.694724
DBT	1	complement(100186919..100249834)	ENSG00000137992	293	1.34807	4.32764	16.8874	450	1.67315	5.46156	20.9674	320	1.49402	4.68864	18.6581	127	0.68328	2.06084	9.90069	256	1.02732	3.40902	13.7513	144	0.75714	2.29494	10.004
RTCA	1	100266207..100292769	ENSG00000137996	1101	19.8876	63.8444	63.4574	1374	20.0568	65.47	64.0204	1161	21.2809	66.7854	67.6941	665	14.0465	42.3656	51.8422	850	13.3917	44.4387	45.6587	788	16.2664	49.3046	54.7443
CDC14A	1	100345001..100520277	ENSG00000079335	100	0.917826	2.94646	5.76361	127	0.941985	3.07486	5.91746	81	0.754411	2.36755	4.72284	69	0.740561	2.2336	5.37911	75	0.600404	1.99236	4.02871	57	0.597869	1.81218	3.95993
GPR88	1	100538139..100542021	ENSG00000181656	0	0	0	0	0	0	0	0	0	0	0	0	0	0	0	0	0	0	0	0	0	0	0	0
VCAM1	1	100719742..100739045	ENSG00000162692	0	0	0	0	0	0	0	0	0	0	0	0	0	0	0	0	0	0	0	0	0	0	0	0
EXTL2	1	complement(100872372..100895179)	ENSG00000162694	358	5.69167	18.2717	20.6337	455	5.84585	19.0822	21.2004	317	5.11421	16.0498	18.4832	209	3.88557	11.7192	16.2933	300	4.16006	13.8046	16.1148	194	3.52475	10.6838	13.4777
SLC30A7	1	100896076..100981757	ENSG00000162695	754	4.55942	14.6369	43.4576	1001	4.89162	15.9674	46.6408	627	3.84741	12.0743	36.5583	584	4.12955	12.4551	45.5276	1049	5.53269	18.3595	56.3482	702	4.85117	14.7042	48.7696
DPH5	1	complement(100989623..101026088)	ENSG00000117543	511	14.8708	47.739	29.4521	567	13.3345	43.5267	26.4189	468	13.8204	43.3723	27.2875	381	12.9655	39.1051	29.7021	472	11.9805	39.7559	25.354	399	13.2695	40.2208	27.7195
S1PR1	1	101236865..101243713	ENSG00000170989	57	0.865216	2.77757	3.28526	53	0.650138	2.1222	2.46949	46	0.70855	2.22363	2.68211	17	0.301752	0.910112	1.32529	29	0.383945	1.27407	1.55777	27	0.468364	1.41964	1.87576
OLFM3	1	complement(101802574..101997030)	ENSG00000118733	0	0	0	0	0	0	0	0	0	0	0	0	0	0	0	0	0	0	0	0	0	0	0	0
COL11A1	1	complement(102876467..103108872)	ENSG00000060718	5	0.0301054	0.0966461	0.288181	9	0.0437922	0.142948	0.419348	6	0.0366596	0.115048	0.34984	3	0.0211226	0.0637076	0.233875	2	0.0105033	0.0348539	0.107432	2	0.0137618	0.0417128	0.138945
RNPC3	1	103525691..103555239	ENSG00000185946	264	3.50947	11.2663	15.2159	325	3.49142	11.3968	15.1431	278	3.75012	11.7689	16.2093	200	3.10899	9.37701	15.5916	297	3.44363	11.4272	15.9537	264	4.01063	12.1565	18.3407
AMY2B	1	103553815..103579534	ENSG00000240038	27	0.357007	1.14609	1.55618	37	0.395362	1.29055	1.72399	16	0.214682	0.673732	0.932907	35	0.541169	1.63221	2.72854	19	0.219123	0.727132	1.02061	18	0.271992	0.824425	1.2505
AMY2A	1	103616811..103625780	ENSG00000243480	0	0	0	0	0	0	0	0	0	0	0	0	0	0	0	0	0	0	0	0	0	0	0	0
AMY1A	1	103655290..103664554	ENSG00000237763	0	0	0	0	1	0.018296	0.0597223	0.0465942	0	0	0	0	0	0	0	0	0	0	0	0	0	0	0	0
AMY1B	1	complement(103687415..103696680)	ENSG00000174876	0	0	0	0	1	0.018296	0.0597223	0.0465942	0	0	0	0	0	0	0	0	0	0	0	0	0	0	0	0
AMY1C	1	103750406..103758690	ENSG00000187733	0	0	0	0	0	0	0	0	0	0	0	0	0	0	0	0	0	0	0	0	0	0	0	0
PRMT6	1	107056674..107067636	ENSG00000198890	395	4.74402	15.2295	22.7663	524	5.08581	16.6013	24.4154	438	5.33809	16.7524	25.5383	93	1.30612	3.93938	7.25011	232	2.4303	8.06462	12.4621	157	2.15486	6.53152	10.9072
NTNG1	1	107140007..107483458	ENSG00000162631	145	1.39563	4.48033	8.35724	204	1.58676	5.17956	9.50521	160	1.56273	4.90429	9.32907	110	1.23807	3.73414	8.5754	187	1.56988	5.20943	10.0449	133	1.46293	4.43424	9.23983
VAV3	1	complement(107571161..107965180)	ENSG00000134215	48	0.427943	1.37381	2.76653	55	0.396267	1.29351	2.56268	44	0.398071	1.24926	2.5655	23	0.239786	0.723218	1.79304	42	0.3266	1.08378	2.25608	45	0.458488	1.38971	3.12626
SLC25A24	1	complement(108134043..108200849)	ENSG00000085491	1263	9.76525	31.349	72.7944	1628	10.1722	33.2044	75.8553	1197	9.39154	29.4733	69.7931	485	4.38504	13.2257	37.8097	992	6.68981	22.1993	53.2864	512	4.52398	13.7125	35.5699
AL359258.3	1	108200413..108202743	ENSG00000280186	0	0	0	0	0	0	0	0	0	0	0	0	0	0	0	0	0	0	0	0	0	0	0	0
NBPF4	1	complement(108223341..108244081)	ENSG00000196427	0	0	0	0	0	0	0	0	0	0	0	0	0	0	0	0	0	0	0	0	1	0.0229815	0.0696585	0.0694724
NBPF6	1	108450282..108471002	ENSG00000186086	0	0	0	0	0	0	0	0	0	0	0	0	0	0	0	0	0	0	0	0	0	0	0	0
FAM102B	1	108560089..108644900	ENSG00000162636	200	1.79324	5.75677	11.5272	297	2.15202	7.02467	13.8385	174	1.58315	4.96835	10.1454	97	1.01703	3.06745	7.56194	276	2.15844	7.1625	14.8257	141	1.44477	4.37919	9.79561
HENMT1	1	complement(108648290..108661526)	ENSG00000162639	0	0	0	0	0	0	0	0	0	0	0	0	0	0	0	0	0	0	0	0	0	0	0	0
PRPF38B	1	108692310..108702928	ENSG00000134186	1503	13.8364	44.4186	86.6271	1756	13.0638	42.6433	81.8194	1419	13.2559	41.6008	82.7372	989	10.6467	32.1113	77.1006	1354	10.8719	36.077	72.7316	966	10.1628	30.8041	67.1104
FNDC7	1	108712908..108742749	ENSG00000143107	1	0.0168298	0.054028	0.0576361	5	0.0680031	0.221978	0.232971	1	0.0170782	0.053596	0.0583067	0	0	0	0	0	0	0	0	0	0	0	0
STXBP3	1	108746674..108809523	ENSG00000116266	676	14.124	45.3418	38.962	856	14.4533	47.1788	39.8846	657	13.9297	43.7151	38.3075	455	11.1167	33.5289	35.471	767	13.9775	46.3825	41.2003	476	11.3655	34.4496	33.0689
AKNAD1	1	complement(108815898..108963484)	ENSG00000162641	45	0.519925	1.66909	2.59363	37	0.34547	1.12769	1.72399	31	0.363456	1.14063	1.80751	54	0.729581	2.20048	4.20974	54	0.544181	1.8058	2.90067	42	0.554559	1.6809	2.91784
GPSM2	1	108875350..108934545	ENSG00000121957	1260	7.47833	24.0074	72.6215	1536	7.36724	24.0484	71.5687	1113	6.70335	21.037	64.8954	645	4.47657	13.5017	50.283	1100	5.6944	18.8961	59.0877	746	5.05991	15.3369	51.8264
CLCC1	1	complement(108929508..108963457)	ENSG00000121940	412	4.31621	13.8561	23.7461	483	4.08914	13.3479	22.505	431	4.5819	14.3793	25.1302	293	3.58942	10.826	22.8417	499	4.55961	15.1305	26.8043	345	4.13043	12.5196	23.968
WDR47	1	complement(108970214..109042113)	ENSG00000085433	505	5.93761	19.0613	29.1063	657	6.2426	20.3773	30.6124	501	5.97751	18.7591	29.2117	115	1.58114	4.76886	8.96519	256	2.62532	8.71178	13.7513	188	2.52609	7.65673	13.0608
TAF13	1	complement(109062486..109076003)	ENSG00000197780	955	35.4489	113.8	55.0425	1014	30.417	99.2881	47.2465	937	35.294	110.762	54.6334	1381	59.9438	180.796	107.66	1636	52.9668	175.764	87.8796	1414	59.9817	181.808	98.234
TMEM167B	1	109090764..109096934	ENSG00000215717	683	12.5508	40.2913	39.3655	866	12.8602	41.9787	40.3506	648	12.0834	37.921	37.7828	707	15.1922	45.8212	55.1164	957	15.3386	50.899	51.4063	741	15.5611	47.1666	51.4791
C1orf194	1	complement(109105951..109113857)	ENSG00000179902	0	0	0	0	0	0	0	0	0	0	0	0	0	0	0	0	0	0	0	0	0	0	0	0
KIAA1324	1	109113679..109206781	ENSG00000116299	22	0.15604	0.50093	1.268	35	0.200615	0.654852	1.6308	24	0.172738	0.542101	1.39936	89	0.73817	2.22639	6.93828	104	0.643383	2.13498	5.58648	79	0.640342	1.94092	5.48832
SARS1	1	109213918..109238182	ENSG00000031698	3491	91.6899	294.348	201.208	4024	85.4102	278.798	187.495	3211	85.5805	268.575	187.223	2966	91.095	274.751	231.224	3258	74.6354	247.668	175.007	2748	82.482	250.008	190.91
CELSR2	1	109249539..109275751	ENSG00000143126	2	0.0094424	0.0303126	0.115272	1	0.00381533	0.0124541	0.0465942	4	0.0191635	0.0601404	0.233227	0	0	0	0	2	0.00823577	0.0273294	0.107432	0	0	0	0
PSRC1	1	complement(109279556..109283186)	ENSG00000134222	702	16.7693	53.8339	40.4606	845	16.3123	53.2471	39.3721	689	16.7017	52.4146	40.1733	442	12.3467	37.2389	34.4575	621	12.9387	42.9355	33.3577	484	13.2128	40.0488	33.6247
MYBPHL	1	complement(109292365..109307011)	ENSG00000221986	0	0	0	0	0	0	0	0	0	0	0	0	0	0	0	0	0	0	0	0	0	0	0	0
SORT1	1	complement(109309568..109397918)	ENSG00000134243	230	1.49792	4.80873	13.2563	276	1.45262	4.74167	12.86	233	1.53986	4.8325	13.5855	72	0.548335	1.65383	5.61299	122	0.693017	2.29969	6.55337	102	0.759159	2.30106	7.08619
PSMA5	1	complement(109399042..109426448)	ENSG00000143106	3126	35.1719	112.911	180.171	3505	31.8695	104.029	163.313	3206	36.6044	114.875	186.931	3317	43.6419	131.628	258.587	3554	34.8776	115.737	190.907	3127	40.2073	121.871	217.24
SYPL2	1	109466546..109482134	ENSG00000143028	1	0.0140438	0.0450841	0.0576361	1	0.0113492	0.0370462	0.0465942	0	0	0	0	0	0	0	0	0	0	0	0	1	0.0160492	0.0486462	0.0694724
ATXN7L2	1	109483479..109492804	ENSG00000162650	97	1.65282	5.30596	5.59071	128	1.76255	5.75338	5.96406	129	2.23051	6.99997	7.52157	63	1.25529	3.78608	4.91137	106	1.57536	5.22763	5.69391	104	2.02515	6.13835	7.22513
CYB561D1	1	109494052..109502932	ENSG00000174151	293	2.67789	8.59671	16.8874	408	3.01346	9.83661	19.0104	320	2.96782	9.31384	18.6581	207	2.21231	6.67254	16.1373	339	2.70238	8.9675	18.2098	258	2.69473	8.16789	17.9239
AMIGO1	1	complement(109504178..109509738)	ENSG00000181754	3	0.0303466	0.0974206	0.172908	2	0.0163493	0.0533679	0.0931884	1	0.0102648	0.0322139	0.0583067	1	0.0118288	0.0356768	0.0779582	3	0.0264687	0.087833	0.161148	3	0.0346802	0.105118	0.208417
GPR61	1	109539872..109548406	ENSG00000156097	5	0.0526037	0.168872	0.288181	2	0.0170042	0.0555056	0.0931884	3	0.032028	0.100513	0.17492	1	0.0123026	0.0371059	0.0779582	0	0	0	0	1	0.0120231	0.0364428	0.0694724
GNAI3	1	109548615..109600195	ENSG00000065135	2508	14.4213	46.2961	144.551	2975	13.8243	45.1257	138.618	2359	13.7647	43.1975	137.546	2215	14.8937	44.9207	172.677	3175	15.9236	52.8405	170.549	2501	16.4347	49.8145	173.751
GNAT2	1	complement(109603254..109619929)	ENSG00000134183	7	0.256178	0.822396	0.403453	6	0.177449	0.579235	0.279565	5	0.185685	0.58273	0.291534	3	0.128385	0.387222	0.233875	3	0.0957604	0.317769	0.161148	2	0.0836456	0.253535	0.138945
AMPD2	1	109616104..109632053	ENSG00000116337	1031	10.3626	33.2667	59.4229	1520	12.3462	40.3009	70.8232	1153	11.7599	36.9057	67.2276	1000	11.7534	35.4492	77.9582	1776	15.5695	51.6655	95.3998	1274	14.6336	44.3553	88.5079
GSTM4	1	109656099..109674836	ENSG00000168765	172	1.758	5.64363	9.91342	207	1.70978	5.58111	9.645	204	2.11584	6.64009	11.8946	157	1.87647	5.6596	12.2394	208	1.85428	6.15319	11.173	190	2.21929	6.72681	13.1998
GSTM2	1	109668022..109709551	ENSG00000213366	71	0.878907	2.82152	4.09217	88	0.880333	2.87361	4.10029	72	0.90444	2.83838	4.19808	93	1.34623	4.06035	7.25011	89	0.96094	3.18875	4.78074	74	1.04685	3.17309	5.14096
GSTM1	1	109687814..109709039	ENSG00000134184	211	7.4191	23.8172	12.1612	251	7.13219	23.2811	11.6951	240	8.56333	26.8741	13.9936	212	8.71678	26.2906	16.5271	226	6.93105	22.9998	12.1398	189	7.59453	23.0195	13.1303
GSTM5	1	109711780..109775428	ENSG00000134201	0	0	0	0	0	0	0	0	0	0	0	0	0	0	0	0	0	0	0	0	0	0	0	0
GSTM3	1	complement(109733932..109741038)	ENSG00000134202	0	0	0	0	0	0	0	0	0	0	0	0	0	0	0	0	0	0	0	0	0	0	0	0
EPS8L3	1	complement(109750080..109764027)	ENSG00000198758	0	0	0	0	0	0	0	0	0	0	0	0	1	0.0240079	0.0724099	0.0779582	0	0	0	0	0	0	0	0
CSF1	1	109910242..109930992	ENSG00000184371	1315	13.6117	43.6972	75.7915	1651	13.8107	45.0812	76.927	1305	13.7076	43.0182	76.0903	1109	13.4236	40.487	86.4556	1784	16.1066	53.4477	95.8296	1431	16.9277	51.3089	99.4151
AHCYL1	1	109984765..110023742	ENSG00000168710	2245	25.1886	80.8618	129.393	2948	26.7297	87.252	137.36	2175	24.7633	77.7142	126.817	1691	22.1862	66.9156	131.827	2777	27.176	90.1799	149.17	2045	26.2211	79.4779	142.071
STRIP1	1	110031577..110074641	ENSG00000143093	564	8.53865	27.4113	32.5068	762	9.32278	30.4317	35.5048	597	9.17165	28.7832	34.8091	364	6.44411	19.436	28.3768	632	8.34544	27.6933	33.9486	474	8.20085	24.8573	32.9299
ALX3	1	complement(110059870..110070672)	ENSG00000156150	24	0.631628	2.02769	1.38327	44	0.935799	3.05466	2.05014	21	0.560831	1.76004	1.22444	18	0.553955	1.67078	1.40325	27	0.619777	2.05665	1.45034	30	0.902281	2.73487	2.08417
UBL4B	1	110112443..110113947	ENSG00000186150	0	0	0	0	0	0	0	0	0	0	0	0	0	0	0	0	0	0	0	0	0	0	0	0
SLC6A17	1	110150494..110202202	ENSG00000197106	254	2.0578	6.60607	14.6396	411	2.69086	8.78359	19.1502	279	2.2937	7.19827	16.2676	300	2.84212	8.5721	23.3875	507	3.58261	11.8884	27.2341	319	2.95346	8.95212	22.1617
KCNC4	1	110211343..110283100	ENSG00000116396	163	0.434723	1.39557	9.39469	274	0.590548	1.92768	12.7668	199	0.538568	1.69018	11.603	158	0.492758	1.4862	12.3174	305	0.70949	2.35435	16.3834	204	0.621764	1.88461	14.1724
RBM15	1	110338506..110346681	ENSG00000162775	315	3.50777	11.2608	18.1554	361	3.24868	10.6044	16.8205	217	2.45212	7.69545	12.6526	119	1.5496	4.67373	9.27702	278	2.70014	8.96008	14.9331	129	1.64165	4.97594	8.96194
SLC16A4	1	complement(110362851..110391082)	ENSG00000168679	12	0.203207	0.652347	0.691634	12	0.164217	0.536042	0.55913	6	0.103103	0.323566	0.34984	4	0.0792079	0.238898	0.311833	5	0.0738498	0.245061	0.268581	5	0.0967604	0.293287	0.347362
LAMTOR5	1	complement(110401249..110407942)	ENSG00000134248	1289	45.5698	146.291	74.293	1488	42.5116	138.768	69.3322	1390	49.8657	156.492	81.0463	1137	47.0042	141.769	88.6384	1237	38.1431	126.573	66.4469	1004	40.5629	122.949	69.7503
PROK1	1	110451149..110457358	ENSG00000143125	0	0	0	0	0	0	0	0	0	0	0	0	0	0	0	0	0	0	0	0	0	0	0	0
KCNA10	1	complement(110517217..110519175)	ENSG00000143105	0	0	0	0	0	0	0	0	0	0	0	0	0	0	0	0	0	0	0	0	0	0	0	0
KCNA2	1	complement(110519837..110631474)	ENSG00000177301	0	0	0	0	0	0	0	0	0	0	0	0	0	0	0	0	0	0	0	0	0	0	0	0
KCNA3	1	complement(110672465..110674940)	ENSG00000177272	0	0	0	0	0	0	0	0	0	0	0	0	0	0	0	0	0	0	0	0	0	0	0	0
CD53	1	110871188..110899922	ENSG00000143119	11	0.362742	1.1645	0.633998	15	0.399739	1.30484	0.698913	8	0.267706	0.840136	0.466454	5	0.192809	0.581529	0.389791	10	0.287625	0.954448	0.537161	4	0.150743	0.45691	0.27789
LRIF1	1	complement(110947190..110963965)	ENSG00000121931	665	9.87512	31.7017	38.328	836	10.0325	32.7482	38.9527	670	10.0962	31.6847	39.0655	504	8.75191	26.3966	39.2909	705	9.13128	30.301	37.8699	529	8.97733	27.2109	36.7509
DRAM2	1	complement(111117333..111140216)	ENSG00000156171	326	6.91972	22.2141	18.7894	408	6.9986	22.845	19.0104	337	7.25878	22.7801	19.6494	295	7.32225	22.0846	22.9977	358	6.6279	21.9938	19.2304	305	7.39846	22.4252	21.1891
CEPT1	1	111139627..111185104	ENSG00000134255	284	6.317	20.2792	16.3687	323	5.80597	18.952	15.0499	237	5.34938	16.7878	13.8187	329	8.55736	25.8098	25.6482	443	8.59445	28.5196	23.7962	328	8.33752	25.2716	22.787
DENND2D	1	complement(111185969..111204535)	ENSG00000162777	3	0.0465291	0.14937	0.172908	0	0	0	0	1	0.0157386	0.0493921	0.0583067	0	0	0	0	1	0.0135277	0.0448901	0.0537161	1	0.0177245	0.0537241	0.0694724
CHI3L2	1	111200771..111243440	ENSG00000064886	1	0.0180069	0.0578069	0.0576361	8	0.116415	0.380006	0.372754	0	0	0	0	6	0.126341	0.381055	0.467749	4	0.0628234	0.208471	0.214865	5	0.102892	0.311871	0.347362
CHIA	1	111290851..111320566	ENSG00000134216	0	0	0	0	0	0	0	0	0	0	0	0	0	0	0	0	0	0	0	0	0	0	0	0
PIFO	1	111346600..111353013	ENSG00000173947	3	0.0679791	0.218231	0.172908	1	0.0183119	0.0597744	0.0465942	2	0.0459883	0.144324	0.116613	2	0.0529951	0.159838	0.155916	2	0.0395281	0.131169	0.107432	1	0.0258955	0.078491	0.0694724
OVGP1	1	complement(111414319..111427735)	ENSG00000085465	5	0.118406	0.380115	0.288181	4	0.0765499	0.249876	0.186377	2	0.0480615	0.15083	0.116613	5	0.138461	0.41761	0.389791	2	0.0413101	0.137082	0.107432	4	0.108252	0.328118	0.27789
WDR77	1	complement(111439890..111449256)	ENSG00000116455	1971	41.1316	132.043	113.601	2215	37.3545	121.934	103.206	1949	41.2728	129.525	113.64	1418	34.6032	104.367	110.545	1732	31.5253	104.613	93.0363	1452	34.6279	104.959	100.874
ATP5PB	1	111448864..111462773	ENSG00000116459	3988	78.9163	253.342	229.853	4456	71.2585	232.604	207.624	3964	79.5991	249.804	231.128	4045	93.6013	282.31	315.341	4133	71.3344	236.714	222.009	3943	89.168	270.274	273.93
C1orf162	1	111473792..111478512	ENSG00000143110	1	0.0469774	0.15081	0.0576361	1	0.0379638	0.123922	0.0465942	3	0.143012	0.448812	0.17492	3	0.164802	0.497058	0.233875	1	0.0409743	0.135968	0.0537161	1	0.0536858	0.162725	0.0694724
TMIGD3	1	complement(111483348..111563962)	ENSG00000121933	1	0.0235953	0.075747	0.0576361	0	0	0	0	0	0	0	0	1	0.0275916	0.0832188	0.0779582	2	0.0411602	0.136585	0.107432	2	0.0539294	0.163464	0.138945
ADORA3	1	complement(111499429..111503633)	ENSG00000282608	0	0	0	0	0	0	0	0	0	0	0	0	0	0	0	0	0	0	0	0	0	0	0	0
RAP1A	1	111542218..111716691	ENSG00000116473	1390	13.3467	42.8463	80.1142	1569	12.1748	39.7413	73.1063	1331	12.9688	40.6996	77.6062	926	10.3973	31.3592	72.1893	1349	11.2978	37.4901	72.4631	1001	10.9841	33.2934	69.5419
INKA2	1	complement(111680630..111755824)	ENSG00000197852	207	1.80074	5.78085	11.9307	254	1.78564	5.82875	11.8349	207	1.82732	5.73463	12.0695	143	1.45468	4.38746	11.148	170	1.28989	4.28033	9.13174	155	1.54093	4.67066	10.7682
DDX20	1	111755245..111768000	ENSG00000064703	498	4.63707	14.8862	28.7028	621	4.67289	15.2534	28.935	448	4.23306	13.2845	26.1214	315	3.42986	10.3448	24.5568	459	3.72776	12.3701	24.6557	340	3.61796	10.9663	23.6206
KCND3	1	complement(111770662..111989155)	ENSG00000171385	0	0	0	0	0	0	0	0	0	0	0	0	0	0	0	0	1	0.0057686	0.0191424	0.0537161	0	0	0	0
CTTNBP2NL	1	112396214..112463456	ENSG00000143079	616	5.40119	17.3392	35.5039	794	5.62613	18.365	36.9958	501	4.45769	13.9895	29.2117	336	3.44509	10.3907	26.1939	709	5.42222	17.9929	38.0847	487	4.87987	14.7912	33.8331
WNT2B	1	112466541..112530165	ENSG00000134245	12	0.0509344	0.163513	0.691634	30	0.102904	0.335901	1.39783	10	0.0430718	0.135171	0.583067	12	0.0595611	0.179642	0.935498	18	0.0666384	0.221131	0.96689	14	0.0679092	0.205837	0.972614
ST7L	1	complement(112523514..112620825)	ENSG00000007341	93	0.960742	3.08423	5.36016	136	1.13538	3.70615	6.33681	104	1.09023	3.42146	6.0639	87	1.05098	3.16985	6.78236	109	0.982137	3.2591	5.85506	85	1.00349	3.04164	5.90516
CAPZA1	1	112619805..112671616	ENSG00000116489	6456	142.383	457.085	372.099	7082	126.22	412.012	329.98	6059	135.599	425.548	353.28	4261	109.89	331.437	332.18	5995	115.32	382.674	322.028	4665	117.575	356.378	324.089
MOV10	1	112673141..112700746	ENSG00000155363	305	3.54362	11.3759	17.579	349	3.27682	10.6963	16.2614	276	3.25401	10.212	16.0927	357	4.85028	14.6289	27.8311	575	5.82689	19.3358	30.8868	466	6.18733	18.7542	32.3742
RHOC	1	complement(112701106..112707434)	ENSG00000155366	4720	75.5956	242.682	272.043	5129	66.3846	216.695	238.982	4434	72.0631	226.154	258.532	4209	78.8289	237.755	328.126	4200	58.6713	194.693	225.608	3847	70.4121	213.424	267.26
AL603832.3	1	complement(112702614..112711433)	ENSG00000271810	1	0.0639656	0.205346	0.0576361	3	0.155077	0.506207	0.139783	1	0.0649096	0.203704	0.0583067	0	0	0	0	5	0.278958	0.925685	0.268581	2	0.1462	0.443141	0.138945
PPM1J	1	complement(112709994..112715477)	ENSG00000155367	0	0	0	0	6	0.0877368	0.286393	0.279565	1	0.0183617	0.0576241	0.0583067	3	0.063478	0.191455	0.233875	1	0.0157824	0.0523717	0.0537161	6	0.124071	0.376069	0.416835
TAFA3	1	112720419..112727235	ENSG00000184599	0	0	0	0	0	0	0	0	1	0.0411634	0.129182	0.0583067	1	0.0474352	0.143069	0.0779582	0	0	0	0	1	0.0463574	0.140512	0.0694724
SLC16A1	1	complement(112911847..112957013)	ENSG00000155380	1249	12.9673	41.6283	71.9875	1474	12.367	40.3686	68.6798	1120	11.7996	37.0304	65.3035	1732	21.0274	63.4206	135.024	2594	23.4897	77.9476	139.34	1890	22.4243	67.9694	131.303
LRIG2	1	113073198..113132260	ENSG00000198799	357	1.60517	5.15302	20.5761	505	1.83495	5.98971	23.5301	351	1.60149	5.02591	20.4657	281	1.47745	4.45611	21.9062	433	1.6981	5.63493	23.2591	310	1.59289	4.82815	21.5365
MAGI3	1	113390515..113685923	ENSG00000081026	167	1.21091	3.88735	9.62524	288	1.6876	5.50871	13.4191	190	1.39802	4.38737	11.0783	99	0.839428	2.53179	7.71786	225	1.42299	4.722	12.0861	123	1.01923	3.08935	8.54511
PHTF1	1	complement(113696831..113759489)	ENSG00000116793	802	9.63438	30.9289	46.2242	946	9.18376	29.9779	44.0781	807	9.83752	30.8729	47.0535	478	6.71474	20.2523	37.264	738	7.73264	25.6598	39.6425	505	6.93284	21.0139	35.0836
RSBN1	1	complement(113761832..113812476)	ENSG00000081019	288	2.22246	7.13467	16.5992	358	2.23257	7.28761	16.6807	278	2.17695	6.83188	16.2093	146	1.31749	3.97366	11.3819	278	1.87115	6.20916	14.9331	195	1.71968	5.21245	13.5471
PTPN22	1	complement(113813811..113871753)	ENSG00000134242	83	1.04995	3.3706	4.7838	82	0.838269	2.7363	3.82072	65	0.834383	2.61853	3.78994	141	2.08574	6.29079	10.9921	238	2.62596	8.71391	12.7844	156	2.2552	6.83565	10.8377
BCL2L15	1	complement(113876816..113887581)	ENSG00000188761	3	0.0311712	0.100068	0.172908	1	0.00839678	0.027409	0.0465942	2	0.0210875	0.0661785	0.116613	5	0.0607512	0.183231	0.389791	4	0.0362506	0.120293	0.214865	6	0.071245	0.215948	0.416835
AP4B1	1	complement(113894194..113905201)	ENSG00000134262	426	6.36053	20.4189	24.553	498	6.00887	19.6143	23.2039	380	5.75745	18.0685	22.1566	473	8.25841	24.9081	36.8742	574	7.47511	24.8052	30.8331	386	6.5863	19.9635	26.8164
DCLRE1B	1	113905213..113914086	ENSG00000118655	429	5.76777	18.516	24.7259	521	5.66068	18.4777	24.2756	419	5.71646	17.9398	24.4305	213	3.34874	10.1001	16.6051	326	3.82287	12.6857	17.5115	203	3.11901	9.45393	14.1029
HIPK1	1	113929324..113977869	ENSG00000163349	740	4.20671	13.5046	42.6507	1086	4.98908	16.2855	50.6013	653	3.76692	11.8217	38.0743	425	2.82521	8.52111	33.1322	960	4.75997	15.7953	51.5675	566	3.67703	11.1453	39.3214
OLFML3	1	113979391..114035572	ENSG00000116774	4	0.0984459	0.316037	0.230545	3	0.0596676	0.194769	0.139783	7	0.174823	0.548643	0.408147	8	0.230239	0.694422	0.623665	14	0.30053	0.997269	0.752026	7	0.196882	0.596762	0.486307
SYT6	1	complement(114089291..114153919)	ENSG00000134207	0	0	0	0	0	0	0	0	0	0	0	0	1	0.0119146	0.0359354	0.0779582	0	0	0	0	0	0	0	0
TRIM33	1	complement(114392790..114511203)	ENSG00000197323	1795	11.0588	35.5016	103.457	2228	11.0927	36.2092	103.812	1668	10.428	32.726	97.2556	1032	7.43489	22.4243	80.4528	1567	8.42042	27.9421	84.1732	1041	7.32933	22.2157	72.3208
BCAS2	1	complement(114567557..114581629)	ENSG00000116752	1055	43.0308	138.14	60.8061	1225	40.3778	131.802	57.0779	1041	43.0864	135.217	60.6973	794	37.8703	114.22	61.8988	944	33.5831	111.441	50.708	769	35.8446	108.647	53.4243
DENND2C	1	complement(114582848..114670422)	ENSG00000175984	68	0.566166	1.81754	3.91926	121	0.814143	2.65755	5.6379	81	0.684357	2.1477	4.72284	49	0.477071	1.43889	3.81995	111	0.806083	2.67488	5.96249	71	0.67556	2.04767	4.93254
AMPD1	1	complement(114673090..114695618)	ENSG00000116748	0	0	0	0	0	0	0	0	0	0	0	0	2	0.0500922	0.151083	0.155916	0	0	0	0	0	0	0	0
NRAS	1	complement(114704469..114716771)	ENSG00000213281	3545	42.6154	136.807	204.32	4211	40.9087	133.535	196.208	3359	40.9754	128.592	195.852	2412	33.9062	102.264	188.035	3742	39.2352	130.197	201.006	2587	35.54	107.724	179.725
CSDE1	1	complement(114716913..114758676)	ENSG00000009307	13003	141.971	455.764	749.443	16182	142.78	466.068	753.987	12233	135.535	425.347	713.266	8003	102.179	308.181	623.899	12440	118.467	393.119	668.229	9088	113.395	343.709	631.365
SIKE1	1	complement(114769479..114780685)	ENSG00000052723	694	6.55481	21.0426	39.9995	914	6.97633	22.7723	42.5871	635	6.08607	19.0998	37.0248	557	6.15188	18.5546	43.4227	887	7.30712	24.2477	47.6462	555	5.99052	18.1576	38.5572
SYCP1	1	114854863..114995370	ENSG00000198765	0	0	0	0	0	0	0	0	0	0	0	0	0	0	0	0	0	0	0	0	0	0	0	0
TSHB	1	115029826..115034302	ENSG00000134200	0	0	0	0	0	0	0	0	0	0	0	0	0	0	0	0	0	0	0	0	0	0	0	0
TSPAN2	1	complement(115048011..115089503)	ENSG00000134198	8	0.129363	0.41529	0.461089	16	0.209084	0.682498	0.745507	15	0.246136	0.772443	0.874601	0	0	0	0	1	0.014104	0.0468024	0.0537161	1	0.0184795	0.0560127	0.0694724
NGF	1	complement(115285917..115338249)	ENSG00000134259	314	15.3904	49.4073	18.0977	367	14.5368	47.4513	17.1001	326	16.2144	50.8854	19.008	133	7.62298	22.9916	10.3684	149	6.36986	21.1376	8.0037	144	8.06593	24.4484	10.004
VANGL1	1	115641970..115698224	ENSG00000173218	353	2.09751	6.73356	20.3456	452	2.17044	7.08482	21.0606	349	2.10435	6.60403	20.349	403	2.80018	8.44561	31.4171	768	3.98027	13.208	41.254	527	3.57858	10.8469	36.612
CASQ2	1	complement(115700007..115768781)	ENSG00000118729	0	0	0	0	0	0	0	0	0	0	0	0	0	0	0	0	0	0	0	0	0	0	0	0
NHLH2	1	complement(115836377..115843917)	ENSG00000177551	0	0	0	0	0	0	0	0	0	0	0	0	1	0.00806417	0.0243223	0.0779582	0	0	0	0	0	0	0	0
SLC22A15	1	115976513..116070054	ENSG00000163393	187	1.93952	6.22636	10.778	236	1.97808	6.45692	10.9962	206	2.16812	6.80415	12.0112	183	2.2195	6.69422	14.2663	233	2.10781	6.99448	12.5159	232	2.74986	8.33501	16.1176
MAB21L3	1	116111755..116135240	ENSG00000173212	2	0.0322106	0.103404	0.115272	11	0.143167	0.467328	0.512536	5	0.081715	0.256444	0.291534	6	0.112998	0.340813	0.467749	16	0.224756	0.745823	0.859458	9	0.165646	0.502085	0.625252
ATP1A1	1	116372668..116410261	ENSG00000163399	8723	94.6445	303.833	502.76	11831	103.736	338.619	551.256	9105	100.247	314.604	530.883	6668	84.6012	255.165	519.825	11106	105.102	348.766	596.571	8284	102.716	311.34	575.51
CD58	1	complement(116514534..116571039)	ENSG00000116815	363	10.5815	33.9695	20.9219	374	8.81036	28.759	17.4262	350	10.3532	32.4911	20.4074	253	8.62411	26.0111	19.7234	315	8.00893	26.5766	16.9206	312	10.3936	31.5038	21.6754
IGSF3	1	complement(116574399..116667755)	ENSG00000143061	7	0.049193	0.157922	0.403453	2	0.0113584	0.0370763	0.0931884	4	0.0285252	0.0895199	0.233227	0	0	0	0	0	0	0	0	2	0.0160622	0.0486856	0.138945
CD2	1	116754430..116769229	ENSG00000116824	17	0.540715	1.73583	0.979814	37	0.951045	3.10443	1.72399	10	0.322762	1.01292	0.583067	10	0.371938	1.1218	0.779582	21	0.582587	1.93324	1.12804	12	0.436185	1.32211	0.833669
PTGFRN	1	116909916..116990353	ENSG00000134247	325	2.6768	8.59322	18.7317	526	3.50105	11.4282	24.5085	374	3.12584	9.80975	21.8067	276	2.65823	8.01748	21.5165	583	4.18816	13.8979	31.3165	336	3.16258	9.586	23.3427
CD101	1	117001750..117036476	ENSG00000134256	1	0.0148498	0.0476717	0.0576361	2	0.0240011	0.078345	0.0931884	1	0.015069	0.0472906	0.0583067	1	0.0173649	0.0523742	0.0779582	4	0.0518087	0.171921	0.214865	1	0.0169704	0.0514383	0.0694724
TTF2	1	117060326..117107453	ENSG00000116830	754	4.15415	13.3359	43.4576	1168	5.20037	16.9752	54.422	741	4.14278	13.0012	43.2053	388	2.49974	7.53944	30.2478	749	3.59927	11.9437	40.2334	420	2.64442	8.01541	29.1784
TRIM45	1	complement(117111060..117122587)	ENSG00000134253	102	1.21438	3.89847	5.87889	132	1.27001	4.14561	6.15043	86	1.039	3.26067	5.01438	113	1.5732	4.74492	8.80927	166	1.72379	5.72017	8.91688	168	2.28578	6.92834	11.6714
VTCN1	1	complement(117143587..117210960)	ENSG00000134258	0	0	0	0	0	0	0	0	0	0	0	0	2	0.0402062	0.121266	0.155916	0	0	0	0	0	0	0	0
MAN1A2	1	117367449..117528872	ENSG00000198162	822	4.42198	14.1957	47.3769	1121	4.87339	15.9078	52.2321	737	4.02324	12.626	42.9721	413	2.59805	7.83595	32.1967	852	3.99767	13.2657	45.7661	504	3.09846	9.39164	35.0141
AL157902.2	1	117493515..117495006	ENSG00000279513	0	0	0	0	0	0	0	0	0	0	0	0	0	0	0	0	0	0	0	0	0	0	0	0
TENT5C	1	117606048..117628389	ENSG00000183508	0	0	0	0	0	0	0	0	1	0.00933349	0.0292911	0.0583067	0	0	0	0	1	0.00802238	0.0266212	0.0537161	0	0	0	0
GDAP2	1	complement(117863485..117929621)	ENSG00000196505	307	1.66201	5.33547	17.6943	378	1.65374	5.39817	17.6126	289	1.58765	4.98249	16.8506	298	1.88652	5.68993	23.2315	523	2.46955	8.19489	28.0935	364	2.25199	6.82592	25.288
WDR3	1	117929720..117966543	ENSG00000065183	1365	7.00469	22.4869	78.6733	1784	7.39828	24.1497	83.124	1305	6.79562	21.3266	76.0903	737	4.42257	13.3389	57.4552	1250	5.59484	18.5658	67.1452	887	5.20176	15.7669	61.6221
SPAG17	1	complement(117953590..118185228)	ENSG00000155761	0	0	0	0	1	0.00482225	0.0157409	0.0465942	2	0.0121105	0.0380061	0.116613	0	0	0	0	1	0.00520465	0.017271	0.0537161	0	0	0	0
TBX15	1	complement(118883046..118989556)	ENSG00000092607	216	2.58584	8.3012	12.4494	231	2.2348	7.29491	10.7633	198	2.40533	7.5486	11.5447	238	3.33178	10.0489	18.554	350	3.65458	12.1272	18.8006	210	2.87301	8.70828	14.5892
WARS2	1	complement(119031216..119140671)	ENSG00000116874	326	5.98212	19.2041	18.7894	403	5.97616	19.5076	18.7775	272	5.06488	15.895	15.8594	217	4.65638	14.0441	16.9169	246	3.93726	13.0653	13.2142	204	4.27797	12.9668	14.1724
HAO2	1	119368779..119394130	ENSG00000116882	0	0	0	0	0	0	0	0	0	0	0	0	0	0	0	0	0	0	0	0	0	0	0	0
HSD3B2	1	119414931..119423035	ENSG00000203859	0	0	0	0	0	0	0	0	0	0	0	0	0	0	0	0	0	0	0	0	0	0	0	0
HSD3B1	1	119507198..119515054	ENSG00000203857	0	0	0	0	0	0	0	0	0	0	0	0	0	0	0	0	0	0	0	0	0	0	0	0
ZNF697	1	complement(119619377..119648266)	ENSG00000143067	451	4.20395	13.4958	25.9939	672	5.06209	16.5238	31.3113	515	4.87136	15.2877	30.028	294	3.20464	9.6655	22.9197	585	4.75618	15.7828	31.4239	391	4.16512	12.6248	27.1637
PHGDH	1	119648411..119744226	ENSG00000092621	1510	19.2372	61.7563	87.0306	1693	17.4301	56.896	78.884	1426	18.4351	57.8546	83.1454	1282	19.0987	57.6034	99.9424	1575	17.5011	58.0753	84.6029	1298	18.8977	57.2802	90.1752
HMGCS2	1	complement(119748002..119768905)	ENSG00000134240	0	0	0	0	0	0	0	0	0	0	0	0	0	0	0	0	0	0	0	0	0	0	0	0
REG4	1	complement(119794017..119811580)	ENSG00000134193	0	0	0	0	0	0	0	0	0	0	0	0	1	0.0178125	0.0537242	0.0779582	0	0	0	0	0	0	0	0
ADAM30	1	complement(119893533..119896515)	ENSG00000134249	0	0	0	0	0	0	0	0	0	0	0	0	0	0	0	0	0	0	0	0	0	0	0	0
NOTCH2	1	complement(119911553..120100779)	ENSG00000134250	6657	21.1595	67.9275	383.684	9639	24.7593	80.8202	449.121	6070	19.5785	61.4426	353.922	3940	14.6445	44.1692	307.155	8541	23.6787	78.5747	458.789	5024	18.2493	55.3149	349.03
SEC22B	1	complement(120150898..120176520)	ENSG00000265808	3072	17.6741	56.7385	177.058	3355	15.5987	50.9178	156.324	2862	16.7089	52.4373	166.874	2878	19.3624	58.3988	224.364	4111	20.6294	68.4559	220.827	3185	20.941	63.4734	221.27
AC253572.1	1	120723946..120793874	ENSG00000286106	50	2.34042	7.51334	2.88181	47	1.77787	5.80338	2.18993	38	1.80497	5.66449	2.21566	26	1.42314	4.29232	2.02691	37	1.51059	5.0127	1.9875	21	1.12334	3.40493	1.45892
NBPF26	1	120723949..120842110	ENSG00000273136	1060	8.12803	26.0931	61.0943	1371	8.49565	27.7317	63.8806	976	7.59437	23.8332	56.9074	785	7.03883	21.2298	61.1972	1152	7.70466	25.5669	61.881	876	7.67633	23.2675	60.8579
PPIAL4A	1	120889746..120890405	ENSG00000263353	0	0	0	0	1	0.0636756	0.207852	0.0465942	0	0	0	0	0	0	0	0	0	0	0	0	0	0	0	0
AC241377.4	1	complement(120913151..120914238)	ENSG00000281741	0	0	0	0	0	0	0	0	0	0	0	0	0	0	0	0	0	0	0	0	0	0	0	0
FCGR1B	1	121087345..121097161	ENSG00000198019	1	0.0180947	0.0580885	0.0576361	1	0.0146228	0.0477321	0.0465942	0	0	0	0	0	0	0	0	0	0	0	0	0	0	0	0
FAM72B	1	complement(121167646..121185539)	ENSG00000188610	347	6.89282	22.1277	19.9997	446	7.15949	23.3702	20.781	343	6.91392	21.6978	19.9992	184	4.27402	12.8908	14.3443	304	5.26699	17.4778	16.3297	188	4.26772	12.9357	13.0608
SRGAP2C	1	121184811..121392874	ENSG00000171943	625	4.58363	14.7146	36.0226	853	5.05544	16.5021	39.7448	572	4.25685	13.3592	33.3514	246	2.10968	6.36298	19.1777	531	3.39661	11.2712	28.5233	304	2.54785	7.72269	21.1196
H3-2	1	complement(143894544..143905966)	ENSG00000273213	80	1.05085	3.37351	4.61089	118	1.2526	4.08878	5.49811	90	1.19966	3.76485	5.2476	46	0.706579	2.13111	3.58608	78	0.893651	2.96547	4.18986	65	0.975743	2.95754	4.51571
FAM72C	1	complement(143955364..143971965)	ENSG00000263513	171	3.87144	12.4283	9.85578	242	4.42763	14.4528	11.2758	173	3.97452	12.4732	10.0871	80	2.11796	6.38796	6.23665	157	3.10026	10.2878	8.43343	74	1.9146	5.80328	5.14096
PPIAL4E	1	complement(144372875..144373659)	ENSG00000271567	0	0	0	0	0	0	0	0	0	0	0	0	0	0	0	0	0	0	0	0	0	0	0	0
NBPF15	1	complement(144421386..144461674)	ENSG00000266338	76	0.794593	2.55085	4.38035	98	0.828013	2.70282	4.56623	79	0.838149	2.63034	4.60623	47	0.57462	1.73311	3.66403	93	0.848079	2.81424	4.9956	53	0.633253	1.91943	3.68204
PPIAL4F	1	144592868..144593652	ENSG00000279782	0	0	0	0	0	0	0	0	0	0	0	0	0	0	0	0	0	0	0	0	0	0	0	0
SRGAP2B	1	complement(144887265..145095528)	ENSG00000196369	449	3.27809	10.5235	25.8786	570	3.36302	10.9777	26.5587	390	2.88936	9.06761	22.7396	172	1.46843	4.42893	13.4088	288	1.83395	6.08574	15.4702	183	1.52685	4.62797	12.7135
FAM72D	1	145095974..145112696	ENSG00000215784	18	0.386328	1.24021	1.03745	15	0.260169	0.84925	0.698913	7	0.152456	0.478449	0.408147	6	0.150587	0.454183	0.467749	10	0.1872	0.621199	0.537161	1	0.0245275	0.0743446	0.0694724
AC241585.2	1	145214851..145215938	ENSG00000281571	0	0	0	0	0	0	0	0	0	0	0	0	0	0	0	0	0	0	0	0	0	0	0	0
PPIAL4D	1	complement(145241630..145242124)	ENSG00000256374	0	0	0	0	0	0	0	0	0	0	0	0	0	0	0	0	0	0	0	0	0	0	0	0
NBPF20	1	complement(145289900..145405778)	ENSG00000162825	598	1.63719	5.2558	34.4664	756	1.67263	5.45984	35.2252	548	1.52244	4.77785	31.9521	388	1.24217	3.7465	30.2478	645	1.54021	5.11098	34.6469	427	1.33597	4.04941	29.6647
AC239860.3	1	145459798..145462007	ENSG00000286620	0	0	0	0	0	0	0	0	0	0	0	0	0	0	0	0	0	0	0	0	0	0	0	0
GPR89A	1	145607988..145670650	ENSG00000117262	383	7.64003	24.5265	22.0746	461	7.43151	24.2581	21.4799	345	6.98358	21.9164	20.1158	309	7.20786	21.7396	24.0891	328	5.70679	18.9372	17.6189	274	6.24622	18.9327	19.0354
PDZK1	1	complement(145670852..145708148)	ENSG00000174827	8	0.171066	0.549166	0.461089	4	0.0691216	0.225629	0.186377	3	0.0650965	0.204291	0.17492	7	0.175034	0.52792	0.545707	6	0.111904	0.37134	0.322297	9	0.219931	0.666625	0.625252
CD160	1	145719471..145739288	ENSG00000117281	7	0.0916717	0.29429	0.403453	14	0.148165	0.483644	0.652319	5	0.0664462	0.208526	0.291534	4	0.061256	0.184754	0.311833	3	0.0342673	0.113712	0.161148	1	0.0149661	0.0453631	0.0694724
RNF115	1	complement(145738868..145824095)	ENSG00000265491	524	2.98304	9.57635	30.2013	694	3.19277	10.4219	32.3364	553	3.1946	10.0255	32.2436	222	1.47786	4.45736	17.3067	290	1.43995	4.7783	15.5777	177	1.15152	3.49034	12.2966
POLR3C	1	145824088..145844402	ENSG00000186141	462	6.32093	20.2918	26.6279	528	5.83785	19.0561	24.6017	408	5.66451	17.7768	23.7891	327	5.23165	15.7791	25.4923	350	4.17666	13.8597	18.8006	312	4.87825	14.7863	21.6754
NUDT17	1	145845630..145848954	ENSG00000186364	39	1.37689	4.42017	2.24781	29	0.827394	2.7008	1.35123	28	1.00312	3.14808	1.63259	33	1.36238	4.10908	2.57262	38	1.17015	3.88298	2.04121	17	0.685889	2.07897	1.18103
PIAS3	1	complement(145848522..145859836)	ENSG00000131788	574	9.39871	30.1723	33.0831	799	10.5726	34.5115	37.2288	624	10.3682	32.5383	36.3834	294	5.62931	16.9785	22.9197	512	7.31221	24.2646	27.5027	409	7.65333	23.1977	28.4142
ANKRD35	1	complement(145866560..145885866)	ENSG00000198483	214	3.30921	10.6234	12.3341	199	2.48681	8.11753	9.27224	173	2.71468	8.51943	10.0871	140	2.53157	7.63545	10.9141	123	1.65896	5.50506	6.60708	117	2.0676	6.26703	8.12827
ITGA10	1	complement(145891208..145910111)	ENSG00000143127	7	0.0704117	0.22604	0.403453	9	0.0731592	0.238808	0.419348	5	0.0510363	0.160166	0.291534	6	0.0705747	0.21286	0.467749	11	0.0965075	0.320248	0.590877	6	0.0689713	0.209056	0.416835
PEX11B	1	complement(145911350..145918717)	ENSG00000131779	230	6.96212	22.3502	13.2563	267	6.53138	21.3199	12.4406	233	7.15702	22.4607	13.5855	266	9.41558	28.3983	20.7369	335	8.84465	29.3498	17.9949	268	9.27084	28.1005	18.6186
RBM8A	1	complement(145917714..145927678)	ENSG00000265241	2303	23.4054	75.1373	132.736	2716	22.3065	72.8135	126.55	2294	23.658	74.2453	133.756	1851	21.9978	66.3475	144.301	1912	16.9485	56.2414	102.705	1482	17.2124	52.1718	102.958
AC243547.3	1	145927258..145977811	ENSG00000280778	0	0	0	0	0	0	0	0	0	0	0	0	0	0	0	0	0	0	0	0	0	0	0	0
LIX1L	1	complement(145933423..145958017)	ENSG00000271601	581	7.57062	24.3036	33.4866	827	8.70845	28.4264	38.5334	651	8.60794	27.0141	37.9577	432	6.5825	19.8534	33.6779	632	7.18281	23.8352	33.9486	472	7.02858	21.3041	32.791
ANKRD34A	1	complement(145959441..145964575)	ENSG00000272031	78	1.10496	3.54721	4.49562	117	1.33943	4.37219	5.45152	80	1.15002	3.60908	4.66454	26	0.430703	1.29904	2.02691	75	0.926693	3.07511	4.02871	41	0.663754	2.01188	2.84837
POLR3GL	1	145964690..145978848	ENSG00000121851	261	11.5221	36.989	15.043	237	8.45513	27.5995	11.0428	202	9.04911	28.3986	11.778	267	13.7833	41.5718	20.8148	331	12.7451	42.2928	17.78	225	11.3513	34.4065	15.6313
TXNIP	1	complement(145992435..145996579)	ENSG00000265972	1105	18.0027	57.7932	63.6879	1374	18.0901	59.0502	64.0204	1048	17.326	54.3738	61.1054	1081	20.5945	62.1149	84.2728	1456	20.6899	68.6566	78.2107	1084	20.1824	61.1743	75.3081
HJV	1	complement(146017468..146036746)	ENSG00000168509	0	0	0	0	0	0	0	0	0	0	0	0	1	0.0251497	0.0758537	0.0779582	2	0.0375174	0.124497	0.107432	0	0	0	0
NBPF10	1	complement(146064711..146229000)	ENSG00000271425	567	2.05308	6.59091	32.6797	671	1.96347	6.40922	31.2647	514	1.88863	5.92706	29.9697	411	1.74027	5.2488	32.0408	671	2.11917	7.0322	36.0435	429	1.77521	5.38078	29.8037
NOTCH2NLA	1	complement(146146203..146229026)	ENSG00000264343	280	5.14164	16.506	16.1381	345	5.11968	16.7118	16.075	294	5.4784	17.1927	17.1422	213	4.57378	13.7949	16.6051	302	4.83696	16.0508	16.2223	206	4.32296	13.1032	14.3113
PPIAL4H	1	complement(146344131..146344790)	ENSG00000270339	0	0	0	0	0	0	0	0	0	0	0	0	0	0	0	0	0	0	0	0	0	0	0	0
NBPF12	1	146938744..146996202	ENSG00000268043	298	2.13108	6.84131	17.1756	384	2.21919	7.24394	17.8922	278	2.01739	6.33114	16.2093	163	1.36308	4.11118	12.7072	367	2.28913	7.59619	19.7138	241	1.96957	5.96988	16.7429
PRKAB2	1	complement(147155106..147172550)	ENSG00000131791	338	3.28979	10.5611	19.481	462	3.63391	11.8619	21.5265	338	3.33835	10.4767	19.7077	173	1.96902	5.93874	13.4868	331	2.80997	9.32452	17.78	213	2.3692	7.1812	14.7976
FMO5	1	complement(147175351..147243050)	ENSG00000131781	9	0.101769	0.326705	0.518725	20	0.182761	0.596574	0.931884	13	0.149169	0.468135	0.757987	0	0	0	0	14	0.138078	0.458193	0.752026	7	0.090457	0.274181	0.486307
CHD1L	1	147242654..147295765	ENSG00000131778	897	11.8215	37.9501	51.6996	1024	10.9059	35.5992	47.7125	833	11.1401	34.9606	48.5695	680	10.4795	31.6071	53.0116	936	10.7591	35.7028	50.2783	774	11.6571	35.3335	53.7717
BCL9	1	147541501..147626216	ENSG00000116128	649	5.45332	17.5066	37.4059	943	6.40337	20.902	43.9383	682	5.81519	18.2497	39.7652	261	2.56453	7.73487	20.3471	536	3.92829	13.0355	28.7918	326	3.13043	9.48855	22.648
ACP6	1	complement(147629652..147670524)	ENSG00000162836	95	0.533001	1.71107	5.47543	116	0.525947	1.71681	5.40493	96	0.54656	1.71526	5.59744	114	0.747929	2.25582	8.88723	133	0.650845	2.15975	7.14425	75	0.480879	1.45758	5.21043
GJA5	1	complement(147756199..147773362)	ENSG00000265107	0	0	0	0	0	0	0	0	0	0	0	0	0	0	0	0	0	0	0	0	0	0	0	0
GJA8	1	147907956..147909257	ENSG00000121634	0	0	0	0	0	0	0	0	0	0	0	0	0	0	0	0	0	0	0	0	0	0	0	0
GPR89B	1	147928393..147993592	ENSG00000188092	203	4.58195	14.7093	11.7001	262	4.77899	15.5997	12.2077	206	4.71829	14.8073	12.0112	147	3.87993	11.7022	11.4599	215	4.23267	14.0456	11.549	165	4.25607	12.9004	11.463
NBPF11	1	complement(148102046..148152322)	ENSG00000263956	323	2.8245	9.06738	18.6165	465	3.28603	10.7264	21.6663	341	3.02591	9.49615	19.8826	222	2.27009	6.84681	17.3067	403	3.07373	10.1998	21.6476	318	3.17787	9.63234	22.0922
AC245100.8	1	148458814..148459871	ENSG00000280649	0	0	0	0	0	0	0	0	0	0	0	0	0	0	0	0	0	0	0	0	0	0	0	0
PPIAL4G	1	complement(148479824..148483679)	ENSG00000236334	0	0	0	0	0	0	0	0	0	0	0	0	0	0	0	0	0	0	0	0	0	0	0	0
NBPF14	1	complement(148531385..148679742)	ENSG00000270629	1449	6.28735	20.184	83.5148	2046	7.17438	23.4188	95.3317	1498	6.59589	20.6997	87.3435	980	4.97252	14.9976	76.399	1844	6.97882	23.1583	99.0525	1119	5.54881	16.8188	77.7397
NOTCH2NLB	1	complement(148607040..148679779)	ENSG00000286019	84	3.94254	12.6566	4.84144	83	3.14815	10.2763	3.86732	70	3.33394	10.4628	4.08147	53	2.90887	8.77343	4.13178	47	1.92405	6.38472	2.52466	34	1.82367	5.52767	2.36206
NUDT4B	1	148748894..148750099	ENSG00000177144	85	3.66529	11.7665	4.89907	101	3.51958	11.4887	4.70601	60	2.62545	8.23939	3.4984	53	2.6725	8.0605	4.13178	75	2.8208	9.36047	4.02871	24	1.18269	3.58481	1.66734
PDE4DIP	1	148808181..149048286	ENSG00000178104	1857	4.69569	15.0744	107.03	2177	4.44862	14.5213	101.436	1775	4.55458	14.2935	103.494	2097	6.20065	18.7017	163.478	3480	7.67518	25.4691	186.932	2442	7.05673	21.3894	169.652
NBPF9	1	complement(149054027..149103561)	ENSG00000269713	1010	8.17877	26.256	58.2125	1213	7.93794	25.9112	56.5188	988	8.1187	25.4787	57.607	701	6.63799	20.0208	54.6487	1089	7.6916	25.5236	58.4969	754	6.97764	21.1497	52.3822
NOTCH2NLC	1	149390614..149468030	ENSG00000286219	307	2.98807	9.59247	17.6943	356	2.80015	9.14034	16.5875	228	2.2519	7.06709	13.2939	207	2.35599	7.10589	16.1373	291	2.4704	8.19769	15.6314	222	2.46931	7.48463	15.4229
AC242842.3	1	149390623..149556361	ENSG00000286185	30	0.108154	0.347202	1.72908	51	0.148584	0.485011	2.3763	85	0.310959	0.975875	4.95607	87	0.366768	1.10621	6.78236	110	0.345888	1.14779	5.90877	131	0.539713	1.63591	9.10089
NBPF19	1	149475338..149556361	ENSG00000271383	994	3.75833	12.0652	57.2903	1088	3.32443	10.8517	50.6945	830	3.18456	9.99402	48.3946	648	2.86507	8.6413	50.5169	967	3.18901	10.5823	51.9435	641	2.76972	8.39521	44.5318
PPIAL4C	1	149583865..149584464	ENSG00000263464	3	0.26002	0.834732	0.172908	4	0.280173	0.914548	0.186377	1	0.0879526	0.27602	0.0583067	2	0.202706	0.611381	0.155916	3	0.226793	0.752582	0.161148	2	0.198101	0.600456	0.138945
FCGR1A	1	149782671..149792518	ENSG00000150337	0	0	0	0	2	0.0382227	0.124768	0.0931884	1	0.023998	0.0753123	0.0583067	2	0.0553087	0.166816	0.155916	0	0	0	0	3	0.0810781	0.245753	0.208417
H2BC18	1	complement(149782689..149812373)	ENSG00000203814	9	0.184266	0.591542	0.518725	15	0.248184	0.810131	0.698913	12	0.249314	0.782418	0.699681	9	0.215475	0.649893	0.701624	16	0.285723	0.948135	0.859458	19	0.444557	1.34748	1.31998
H3C13	1	complement(149813271..149813681)	ENSG00000183598	4	0.506122	1.62478	0.230545	5	0.511264	1.66888	0.232971	3	0.385194	1.20884	0.17492	6	0.887765	2.67758	0.467749	1	0.110361	0.36622	0.0537161	3	0.433797	1.31487	0.208417
H4C14	1	149832659..149839767	ENSG00000270882	19	0.526693	1.69082	1.09509	19	0.425635	1.38937	0.88529	31	0.872024	2.73665	1.80751	41	1.32904	4.00852	3.19629	62	1.49906	4.97442	3.3304	24	0.760301	2.30452	1.66734
H3C14	1	complement(149839538..149841193)	ENSG00000203811	6	0.18842	0.604878	0.345817	6	0.152268	0.497037	0.279565	7	0.223068	0.70005	0.408147	10	0.367222	1.10757	0.779582	6	0.164342	0.545349	0.322297	5	0.179439	0.543892	0.347362
H2AC18	1	complement(149842188..149842736)	ENSG00000203812	5	0.473625	1.52046	0.288181	16	1.2248	3.99802	0.745507	0	0	0	0	53	5.87073	17.7067	4.13178	119	9.83181	32.6256	6.39222	43	4.65483	14.1091	2.98731
H2AC19	1	149851061..149851624	ENSG00000272196	100	9.22057	29.6004	5.76361	105	7.82397	25.5392	4.89239	106	9.91805	31.1256	6.18051	41	4.42072	13.3333	3.19629	0	0	0	0	42	4.42566	13.4144	2.91784
H3C15	1	149852619..149854274	ENSG00000203852	3	0.0942102	0.302439	0.172908	4	0.101512	0.331358	0.186377	3	0.0956006	0.300021	0.17492	4	0.146889	0.44303	0.311833	11	0.301295	0.999807	0.590877	6	0.215327	0.65267	0.416835
H4C15	1	complement(149854045..149861210)	ENSG00000270276	5	0.134795	0.432728	0.288181	12	0.261436	0.853388	0.55913	6	0.164142	0.515122	0.34984	6	0.189151	0.570496	0.467749	0	0	0	0	18	0.554559	1.6809	1.2505
H2BC21	1	complement(149884459..149886652)	ENSG00000184678	32	0.758491	2.43495	1.84436	55	1.05352	3.43893	2.56268	49	1.17858	3.69871	2.85703	38	1.05326	3.17673	2.96241	77	1.59189	5.28248	4.13614	80	2.16701	6.56835	5.55779
H2AC20	1	149886975..149887364	ENSG00000184260	5	0.666718	2.14034	0.288181	9	0.969829	3.16574	0.419348	5	0.676558	2.12323	0.291534	8	1.24742	3.76235	0.623665	4	0.465216	1.54376	0.214865	7	1.0667	3.23323	0.486307
H2AC21	1	complement(149887484..149888013)	ENSG00000184270	1	0.0981208	0.314993	0.0576361	2	0.158588	0.517668	0.0931884	0	0	0	0	2	0.229479	0.69213	0.155916	2	0.171164	0.567986	0.107432	0	0	0	0
BOLA1	1	149887890..149900798	ENSG00000178096	18	0.642025	2.06107	1.03745	27	0.778257	2.54041	1.25804	15	0.542917	1.70382	0.874601	14	0.583928	1.76118	1.09141	27	0.839973	2.78734	1.45034	12	0.489138	1.48261	0.833669
SV2A	1	complement(149903318..149917844)	ENSG00000159164	682	7.41052	23.7897	39.3078	949	8.33318	27.2014	44.2179	725	7.99402	25.0874	42.2724	478	6.07357	18.3184	37.264	713	6.75734	22.4234	38.2996	546	6.77996	20.5505	37.9319
SF3B4	1	complement(149923317..149927803)	ENSG00000143368	1695	51.7294	166.065	97.6933	2220	54.7521	178.723	103.439	1621	50.2011	157.545	94.5152	1113	39.7205	119.801	86.7675	1822	48.4995	160.939	97.8708	1542	53.7802	163.011	107.126
MTMR11	1	complement(149928651..149936879)	ENSG00000014914	69	1.21185	3.89034	3.97689	81	1.14964	3.7527	3.77413	66	1.17627	3.69145	3.84824	66	1.35548	4.08826	5.14524	94	1.43995	4.7783	5.04932	82	1.64582	4.98859	5.69674
OTUD7B	1	complement(149937812..150010726)	ENSG00000264522	679	3.95772	12.7053	39.1349	817	3.84837	12.562	38.0675	619	3.66124	11.49	36.0919	552	3.7624	11.3478	43.0329	896	4.55517	15.1157	48.1297	588	3.91672	11.8718	40.8498
VPS45	1	150067279..150145329	ENSG00000136631	474	6.682	21.451	27.3195	530	6.03788	19.709	24.6949	439	6.27994	19.7082	25.5966	357	5.88502	17.7498	27.8311	552	6.78718	22.5224	29.6513	445	7.169	21.7297	30.9152
PLEKHO1	1	150149183..150164720	ENSG00000023902	1083	20.7213	66.5206	62.4199	1176	18.1834	59.3547	54.7948	1130	21.9396	68.8526	65.8866	1280	28.6384	86.3761	99.7865	1451	24.2146	80.3529	77.9421	1416	30.9614	93.8462	98.373
ANP32E	1	complement(150218417..150236156)	ENSG00000143401	1447	20.8737	67.0101	83.3995	1553	18.1044	59.0968	72.3608	1176	17.2148	54.0248	68.5687	882	14.8783	44.8742	68.7591	1236	15.5515	51.6056	66.3931	867	14.2929	43.3228	60.2326
CA14	1	150257251..150265078	ENSG00000118298	3	0.0791538	0.254104	0.172908	2	0.0426442	0.139201	0.0931884	0	0	0	0	0	0	0	0	0	0	0	0	0	0	0	0
APH1A	1	complement(150265399..150269580)	ENSG00000117362	1141	25.1426	80.7143	65.7628	1464	26.0703	85.0994	68.2139	1247	27.8839	87.5076	72.7085	923	23.7836	71.7337	71.9554	1311	25.197	83.6131	70.4218	1071	26.9702	81.7486	74.405
C1orf54	1	150268200..150280916	ENSG00000118292	30	1.22844	3.94362	1.72908	62	2.05166	6.69708	2.88884	35	1.45433	4.5641	2.04074	32	1.53227	4.62146	2.49466	38	1.35718	4.50364	2.04121	31	1.45066	4.39704	2.15365
CIART	1	150282543..150287093	ENSG00000159208	106	2.72623	8.75189	6.10943	131	2.72275	8.88767	6.10384	94	2.45328	7.69906	5.48083	72	2.16541	6.53107	5.61299	84	1.88433	6.25291	4.51215	69	2.02803	6.1471	4.7936
MRPS21	1	150293720..150308979	ENSG00000266472	326	10.3311	33.1655	18.7894	389	9.96226	32.5191	18.1251	382	12.2844	38.5519	22.2732	427	15.8237	47.7257	33.2881	379	10.4759	34.7628	20.3584	385	13.9431	42.2625	26.7469
PRPF3	1	150321479..150353233	ENSG00000117360	690	14.8645	47.7187	39.7689	758	13.1962	43.0754	35.3184	680	14.8652	46.6512	39.6486	556	14.0064	42.2446	43.3447	777	14.5997	48.4471	41.7374	563	13.8605	42.012	39.113
RPRD2	1	150363091..150476566	ENSG00000163125	611	3.83611	12.3149	35.2157	895	4.54101	14.8229	41.7018	591	3.7653	11.8166	34.4593	384	2.81924	8.50309	29.9359	635	3.47732	11.539	34.1097	495	3.55161	10.7652	34.3889
TARS2	1	150487364..150507609	ENSG00000143374	410	7.64491	24.5421	23.6308	558	8.40819	27.4463	25.9996	451	8.53351	26.7805	26.2963	325	7.08636	21.3731	25.3364	432	7.02577	23.3141	23.2054	384	8.18258	24.8019	26.6774
ECM1	1	150508062..150513789	ENSG00000143369	123	2.95314	9.48034	7.08925	209	4.05513	13.2369	9.73819	172	4.19054	13.1511	10.0288	199	5.58706	16.8511	15.5137	236	4.94211	16.3998	12.677	237	6.50275	19.7103	16.465
ADAMTSL4	1	150549369..150560937	ENSG00000143382	2	0.0229093	0.0735447	0.115272	3	0.0277704	0.090649	0.139783	11	0.127861	0.401262	0.641374	5	0.0669735	0.201998	0.389791	5	0.0499543	0.165767	0.268581	11	0.143994	0.436455	0.764197
MCL1	1	complement(150574551..150579738)	ENSG00000143384	4114	52.3732	168.132	237.115	5337	54.9063	179.227	248.673	4217	54.4768	170.963	245.879	3501	52.1181	157.193	272.932	6164	68.4431	227.119	331.106	4455	64.8131	196.453	309.5
ENSA	1	complement(150600851..150629612)	ENSG00000143420	1999	19.1943	61.6185	115.215	2131	16.5357	53.9762	99.2922	1894	18.4544	57.9152	110.433	1738	19.5146	58.8578	135.491	1906	15.9626	52.9698	102.383	1605	17.6118	53.3825	111.503
GOLPH3L	1	complement(150646230..150697154)	ENSG00000143457	297	4.84176	15.5433	17.1179	344	4.53195	14.7933	16.0284	244	4.03644	12.6675	14.2268	267	5.0899	15.3516	20.8148	445	6.32744	20.9968	23.9037	318	5.92439	17.9572	22.0922
HORMAD1	1	complement(150698060..150720895)	ENSG00000143452	0	0	0	0	0	0	0	0	0	0	0	0	2	0.063878	0.192662	0.155916	0	0	0	0	2	0.0624267	0.189219	0.138945
CTSS	1	complement(150730188..150765792)	ENSG00000163131	453	5.78674	18.5769	26.1092	511	5.27517	17.2194	23.8096	426	5.52215	17.33	24.8387	459	6.85646	20.6797	35.7828	710	7.91072	26.2507	38.1385	524	7.64958	23.1864	36.4036
CTSK	1	complement(150796208..150808260)	ENSG00000143387	1699	48.6804	156.277	97.9238	2041	47.2589	154.264	95.0987	1726	50.1838	157.491	100.637	2420	81.0825	244.552	188.659	3086	77.122	255.919	165.768	2637	86.3457	261.72	183.199
ARNT	1	complement(150809713..150876708)	ENSG00000143437	675	7.02335	22.5468	38.9044	822	6.91182	22.5618	38.3004	571	6.02892	18.9204	33.2931	335	4.07603	12.2937	26.116	660	5.98972	19.8761	35.4526	429	5.10115	15.4619	29.8037
CTXND2	1	150887136..150913292	ENSG00000283324	0	0	0	0	0	0	0	0	0	0	0	0	0	0	0	0	0	0	0	0	0	0	0	0
SETDB1	1	150926263..150964744	ENSG00000143379	338	3.4855	11.1893	19.481	419	3.49174	11.3978	19.523	318	3.32765	10.4431	18.5415	200	2.41174	7.27402	15.5916	322	2.89618	9.6106	17.2966	240	2.82833	8.57284	16.6734
CERS2	1	complement(150960583..150975004)	ENSG00000143418	2587	35.3759	113.566	149.105	3471	38.3571	125.206	161.728	2665	36.9803	116.054	155.387	2043	32.6686	98.5315	159.269	3115	37.1527	123.287	167.326	2474	38.6617	117.186	171.875
ANXA9	1	150982249..150995634	ENSG00000143412	7	0.234706	0.753465	0.403453	12	0.325152	1.06137	0.55913	7	0.238169	0.747442	0.408147	5	0.196041	0.591278	0.389791	9	0.263202	0.873403	0.483445	2	0.0766347	0.232285	0.138945
MINDY1	1	complement(150996086..151008375)	ENSG00000143409	108	1.48662	4.77242	6.2247	157	1.74644	5.70079	7.31529	129	1.80189	5.65482	7.52157	73	1.17503	3.544	5.69095	132	1.58479	5.25891	7.09053	108	1.69891	5.14949	7.50302
PRUNE1	1	151008420..151035713	ENSG00000143363	139	2.31833	7.44245	8.01142	173	2.33178	7.61145	8.06079	172	2.91107	9.13573	10.0288	109	2.12588	6.41185	8.49744	192	2.79308	9.26849	10.3135	113	2.15382	6.52837	7.85039
BNIPL	1	151036321..151047720	ENSG00000163141	8	0.116503	0.374005	0.461089	4	0.0470747	0.153662	0.186377	6	0.0886668	0.278261	0.34984	2	0.0340588	0.102724	0.155916	3	0.0381057	0.126449	0.161148	6	0.0998548	0.302666	0.416835
C1orf56	1	151047751..151051986	ENSG00000143443	30	0.74826	2.40211	1.72908	33	0.665158	2.17123	1.53761	33	0.835233	2.62119	1.92412	50	1.45832	4.39843	3.89791	48	1.04423	3.46513	2.57837	27	0.7696	2.33271	1.87576
CDC42SE1	1	complement(151050971..151070325)	ENSG00000197622	1287	18.4175	59.1249	74.1777	1608	18.5959	60.7014	74.9235	1280	18.5877	58.3332	74.6326	818	13.6885	41.2859	63.7698	1326	16.5507	54.9215	71.2276	1031	16.8609	51.1065	71.6261
MLLT11	1	151060397..151069544	ENSG00000213190	743	15.5614	49.9562	42.8237	900	15.2329	49.7237	41.9348	761	16.1736	50.7574	44.3714	1153	28.2385	85.1698	89.8858	1589	29.0273	96.3232	85.3549	1386	33.1737	100.552	96.2888
GABPB2	1	151070578..151125542	ENSG00000143458	185	1.08844	3.49418	10.6627	284	1.35031	4.40771	13.2327	192	1.1463	3.5974	11.1949	98	0.674235	2.03356	7.6399	147	0.75435	2.50321	7.89627	99	0.66564	2.0176	6.87777
SEMA6C	1	complement(151131685..151146664)	ENSG00000143434	19	0.181866	0.583836	1.09509	30	0.232059	0.757494	1.39783	17	0.165124	0.518203	0.991214	9	0.100738	0.303834	0.701624	21	0.175323	0.581786	1.12804	17	0.185959	0.563653	1.18103
TNFAIP8L2	1	151156649..151159749	ENSG00000163154	0	0	0	0	0	0	0	0	0	0	0	0	0	0	0	0	0	0	0	0	0	0	0	0
SCNM1	1	151156664..151170296	ENSG00000163156	459	11.4429	36.7346	26.455	421	8.48174	27.6863	19.6162	375	9.48673	29.772	21.865	390	11.3694	34.2913	30.4037	289	6.28409	20.8529	15.524	318	9.05983	27.4609	22.0922
LYSMD1	1	complement(151159748..151165948)	ENSG00000163155	88	1.8247	5.85777	5.07198	107	1.79297	5.85267	4.98558	93	1.95684	6.1411	5.42252	58	1.40634	4.24164	4.52157	69	1.2479	4.141	3.70641	54	1.2796	3.87855	3.75151
TMOD4	1	complement(151169986..151176284)	ENSG00000163157	0	0	0	0	0	0	0	0	0	0	0	0	0	0	0	0	1	0.0367871	0.122073	0.0537161	1	0.0481997	0.146096	0.0694724
VPS72	1	complement(151176304..151195321)	ENSG00000163159	513	17.1013	54.8997	29.5673	574	15.4634	50.476	26.7451	530	17.9288	56.2655	30.9026	461	17.9707	54.2013	35.9387	534	15.5266	51.5229	28.6844	475	18.0957	54.8494	32.9994
PIP5K1A	1	151197949..151249536	ENSG00000143398	1459	18.2785	58.6786	84.0911	2229	22.567	73.6639	103.858	1563	19.8704	62.3587	91.1334	695	10.1817	30.709	54.1809	1352	14.7735	49.0239	72.6242	886	12.6849	38.4489	61.5526
PSMD4	1	151254703..151267479	ENSG00000159352	2261	71.9591	231.007	130.315	2566	65.9966	215.428	119.561	2342	75.6371	237.37	136.554	2481	92.3344	278.489	193.414	2491	69.1482	229.459	133.807	2317	84.2716	255.433	160.968
ZNF687	1	151281618..151292176	ENSG00000143373	473	3.95592	12.6995	27.2619	640	4.3256	14.1197	29.8203	492	4.17555	13.104	28.6869	250	2.44499	7.37433	19.4895	447	3.26074	10.8203	24.0111	314	3.00114	9.09665	21.8143
PI4KB	1	complement(151291797..151327715)	ENSG00000143393	1214	13.109	42.0832	69.9703	1562	13.6305	44.493	72.7801	1212	13.2805	41.678	70.6677	866	10.935	32.9811	67.5118	1209	11.3867	37.7854	64.9428	846	10.4398	31.6436	58.7737
RFX5	1	complement(151340640..151347357)	ENSG00000143390	569	6.92657	22.2361	32.795	807	7.93888	25.9143	37.6015	558	6.89291	21.6319	32.5351	322	4.58367	13.8248	25.1025	534	5.66982	18.8146	28.6844	363	5.0499	15.3066	25.2185
SELENBP1	1	complement(151364304..151372707)	ENSG00000143416	0	0	0	0	0	0	0	0	0	0	0	0	0	0	0	0	0	0	0	0	0	0	0	0
PSMB4	1	151399560..151401937	ENSG00000159377	2651	150.177	482.108	152.793	3100	141.918	463.251	144.442	2647	152.164	477.532	154.338	2879	190.716	575.218	224.442	2847	140.671	466.798	152.93	2678	173.371	525.497	186.047
POGZ	1	complement(151402724..151459494)	ENSG00000143442	773	5.31945	17.0768	44.5527	1055	5.86705	19.1514	49.1569	783	5.46779	17.1595	45.6542	440	3.54072	10.6791	34.3016	789	4.73573	15.7149	42.382	545	4.28602	12.9912	37.8625
CGN	1	151510510..151538692	ENSG00000143375	9	0.0878447	0.282004	0.518725	6	0.0473265	0.154484	0.279565	8	0.0792365	0.248666	0.466454	9	0.102723	0.309821	0.701624	18	0.153238	0.508501	0.96689	4	0.0446173	0.135238	0.27789
TUFT1	1	151540305..151583583	ENSG00000143367	335	5.59992	17.9772	19.3081	476	6.43019	20.9896	22.1788	381	6.46286	20.2822	22.2149	218	4.26133	12.8526	16.9949	305	4.44691	14.7565	16.3834	254	4.85223	14.7074	17.646
SNX27	1	151612006..151699091	ENSG00000143376	525	3.59002	11.5249	30.259	696	3.84616	12.5547	32.4296	553	3.8373	12.0425	32.2436	262	2.09503	6.31881	20.425	443	2.64219	8.76775	23.7962	339	2.64916	8.02977	23.5512
CELF3	1	complement(151700058..151716803)	ENSG00000159409	2	0.0186328	0.059816	0.115272	8	0.0602306	0.196606	0.372754	2	0.0189078	0.0593378	0.116613	0	0	0	0	1	0.00812586	0.0269646	0.0537161	5	0.0532338	0.161355	0.347362
RIIAD1	1	151710433..151729805	ENSG00000178796	0	0	0	0	0	0	0	0	0	0	0	0	0	0	0	0	0	0	0	0	0	0	0	0
MRPL9	1	complement(151759647..151763496)	ENSG00000143436	1007	39.4338	126.593	58.0396	1261	39.9056	130.261	58.7553	1019	40.4926	127.077	59.4145	984	45.0594	135.903	76.7108	1098	37.5028	124.448	58.9803	974	43.5881	132.118	67.6662
OAZ3	1	151762899..151771334	ENSG00000143450	9	0.108267	0.347564	0.518725	17	0.165265	0.539463	0.792101	8	0.0976573	0.306476	0.466454	10	0.140671	0.424276	0.779582	12	0.125908	0.417811	0.644594	12	0.164969	0.500033	0.833669
TDRKH	1	complement(151770107..151791416)	ENSG00000182134	92	1.04599	3.35791	5.30252	105	0.96474	3.14913	4.89239	103	1.18834	3.72934	6.00559	79	1.05031	3.16785	6.1587	115	1.14041	3.7843	6.17735	109	1.41624	4.29272	7.5725
LINGO4	1	complement(151800264..151806154)	ENSG00000213171	0	0	0	0	0	0	0	0	0	0	0	0	0	0	0	0	0	0	0	0	0	0	0	0
RORC	1	complement(151806071..151831845)	ENSG00000143365	0	0	0	0	6	0.0721888	0.235641	0.279565	0	0	0	0	3	0.0522289	0.157527	0.233875	3	0.0389566	0.129273	0.161148	1	0.0170141	0.0515708	0.0694724
C2CD4D	1	complement(151837819..151840557)	ENSG00000225556	0	0	0	0	0	0	0	0	1	0.030035	0.0942582	0.0583067	0	0	0	0	0	0	0	0	0	0	0	0
THEM5	1	complement(151847101..151853712)	ENSG00000196407	0	0	0	0	0	0	0	0	0	0	0	0	0	0	0	0	0	0	0	0	0	0	0	0
THEM4	1	complement(151870866..151909637)	ENSG00000159445	285	2.77862	8.92008	16.4263	367	2.89155	9.43867	17.1001	304	3.0076	9.43869	17.7252	238	2.71339	8.18384	18.554	337	2.86573	9.50957	18.1023	291	3.24226	9.82749	20.2165
S100A10	1	complement(151982915..151993859)	ENSG00000197747	3440	246.071	789.953	198.268	3785	218.801	714.215	176.359	3361	243.969	765.641	195.969	3485	291.512	879.228	271.684	3251	202.834	673.08	174.631	3054	249.656	756.724	212.169
S100A11	1	complement(152032506..152047907)	ENSG00000163191	3394	313.502	1006.42	195.617	4228	315.605	1030.21	197	3821	358.153	1123.98	222.79	4585	495.244	1493.7	357.438	5511	443.998	1473.35	296.03	4799	506.582	1535.48	333.398
TCHHL1	1	complement(152084141..152089064)	ENSG00000182898	0	0	0	0	0	0	0	0	0	0	0	0	0	0	0	0	0	0	0	0	0	0	0	0
TCHH	1	complement(152106317..152115454)	ENSG00000159450	0	0	0	0	0	0	0	0	0	0	0	0	0	0	0	0	0	0	0	0	0	0	0	0
RPTN	1	complement(152153595..152159228)	ENSG00000215853	0	0	0	0	0	0	0	0	0	0	0	0	0	0	0	0	1	0.012709	0.0421733	0.0537161	1	0.0166518	0.0504727	0.0694724
HRNR	1	complement(152212076..152224193)	ENSG00000197915	13	0.07021	0.225392	0.74927	31	0.1353	0.44165	1.44442	10	0.0548048	0.171993	0.583067	13	0.0821014	0.247626	1.01346	18	0.0847911	0.281368	0.96689	12	0.0740641	0.224493	0.833669
FLG	1	complement(152302165..152325239)	ENSG00000143631	5	0.0203252	0.0652491	0.288181	12	0.0394208	0.128679	0.55913	5	0.0206252	0.0647275	0.291534	5	0.0237676	0.0716854	0.389791	13	0.0460925	0.152952	0.69831	10	0.0464553	0.140809	0.694724
FLG2	1	complement(152348735..152360006)	ENSG00000143520	0	0	0	0	0	0	0	0	0	0	0	0	1	0.00666505	0.0201024	0.0779582	2	0.00994268	0.0329935	0.107432	0	0	0	0
CRNN	1	complement(152409243..152414263)	ENSG00000143536	0	0	0	0	0	0	0	0	0	0	0	0	0	0	0	0	0	0	0	0	0	0	0	0
LCE5A	1	152510803..152512177	ENSG00000186207	0	0	0	0	0	0	0	0	0	0	0	0	0	0	0	0	0	0	0	0	0	0	0	0
CRCT1	1	152514482..152516008	ENSG00000169509	0	0	0	0	0	0	0	0	0	0	0	0	0	0	0	0	0	0	0	0	0	0	0	0
LCE3E	1	complement(152565654..152566780)	ENSG00000185966	0	0	0	0	0	0	0	0	0	0	0	0	0	0	0	0	1	0.0732771	0.243161	0.0537161	0	0	0	0
LCE3D	1	complement(152579381..152580516)	ENSG00000163202	0	0	0	0	0	0	0	0	0	0	0	0	0	0	0	0	0	0	0	0	3	0.285265	0.864657	0.208417
LCE3C	1	152600662..152601086	ENSG00000244057	0	0	0	0	0	0	0	0	0	0	0	0	0	0	0	0	0	0	0	0	0	0	0	0
LCE3B	1	152613811..152614098	ENSG00000187238	0	0	0	0	0	0	0	0	0	0	0	0	0	0	0	0	0	0	0	0	0	0	0	0
LCE3A	1	complement(152622834..152623103)	ENSG00000185962	0	0	0	0	0	0	0	0	0	0	0	0	0	0	0	0	0	0	0	0	0	0	0	0
LCE2D	1	152663380..152664659	ENSG00000187223	0	0	0	0	0	0	0	0	0	0	0	0	0	0	0	0	0	0	0	0	0	0	0	0
LCE2C	1	152675295..152676574	ENSG00000187180	0	0	0	0	0	0	0	0	0	0	0	0	0	0	0	0	0	0	0	0	0	0	0	0
LCE2B	1	152686123..152687397	ENSG00000159455	0	0	0	0	0	0	0	0	0	0	0	0	0	0	0	0	0	0	0	0	0	0	0	0
LCE2A	1	152698345..152699442	ENSG00000187173	0	0	0	0	0	0	0	0	0	0	0	0	0	0	0	0	0	0	0	0	0	0	0	0
LCE4A	1	152708160..152709491	ENSG00000187170	0	0	0	0	0	0	0	0	0	0	0	0	0	0	0	0	0	0	0	0	0	0	0	0
C1orf68	1	152719522..152720470	ENSG00000198854	0	0	0	0	0	0	0	0	0	0	0	0	0	0	0	0	0	0	0	0	0	0	0	0
KPRP	1	152759561..152762052	ENSG00000203786	0	0	0	0	0	0	0	0	0	0	0	0	0	0	0	0	0	0	0	0	1	0.0238484	0.0722861	0.0694724
LCE1F	1	152776372..152776728	ENSG00000240386	0	0	0	0	0	0	0	0	0	0	0	0	0	0	0	0	0	0	0	0	0	0	0	0
LCE1E	1	152786214..152788426	ENSG00000186226	1	0.0400339	0.128519	0.0576361	0	0	0	0	0	0	0	0	0	0	0	0	0	0	0	0	0	0	0	0
LCE1D	1	152796721..152798181	ENSG00000172155	0	0	0	0	0	0	0	0	0	0	0	0	0	0	0	0	0	0	0	0	0	0	0	0
LCE1C	1	complement(152804835..152806628)	ENSG00000197084	0	0	0	0	0	0	0	0	0	0	0	0	0	0	0	0	0	0	0	0	0	0	0	0
LCE1B	1	152811971..152813108	ENSG00000196734	0	0	0	0	0	0	0	0	0	0	0	0	0	0	0	0	0	0	0	0	0	0	0	0
LCE1A	1	152827473..152828097	ENSG00000186844	0	0	0	0	0	0	0	0	0	0	0	0	0	0	0	0	0	0	0	0	0	0	0	0
LCE6A	1	152842856..152843983	ENSG00000235942	0	0	0	0	0	0	0	0	0	0	0	0	0	0	0	0	0	0	0	0	0	0	0	0
AL162596.1	1	152859996..152860985	ENSG00000285946	0	0	0	0	0	0	0	0	0	0	0	0	0	0	0	0	0	0	0	0	0	0	0	0
SMCP	1	152878322..152885047	ENSG00000163206	0	0	0	0	0	0	0	0	0	0	0	0	0	0	0	0	0	0	0	0	0	0	0	0
IVL	1	152908546..152911886	ENSG00000163207	2	0.0483309	0.155155	0.115272	8	0.15623	0.509971	0.372754	9	0.220699	0.692614	0.52476	2	0.0565166	0.170459	0.155916	6	0.126464	0.419655	0.322297	7	0.193314	0.585947	0.486307
SPRR5	1	152947154..152949258	ENSG00000283227	0	0	0	0	0	0	0	0	0	0	0	0	0	0	0	0	0	0	0	0	0	0	0	0
SPRR4	1	152970648..152972574	ENSG00000184148	0	0	0	0	0	0	0	0	0	0	0	0	0	0	0	0	0	0	0	0	0	0	0	0
SPRR1A	1	152985231..152985500	ENSG00000169474	0	0	0	0	0	0	0	0	0	0	0	0	0	0	0	0	0	0	0	0	0	0	0	0
SPRR3	1	153001747..153003856	ENSG00000163209	0	0	0	0	0	0	0	0	0	0	0	0	0	0	0	0	0	0	0	0	0	0	0	0
SPRR1B	1	153031203..153032900	ENSG00000169469	0	0	0	0	0	0	0	0	0	0	0	0	0	0	0	0	0	0	0	0	0	0	0	0
SPRR2D	1	complement(153039732..153041931)	ENSG00000163216	5	0.247167	0.793471	0.288181	5	0.199743	0.652006	0.232971	3	0.150489	0.472277	0.17492	5	0.28903	0.871741	0.389791	9	0.388048	1.28769	0.483445	9	0.508434	1.5411	0.625252
SPRR2A	1	complement(153056120..153057512)	ENSG00000241794	1	0.0768154	0.246597	0.0576361	0	0	0	0	2	0.155898	0.489252	0.116613	0	0	0	0	0	0	0	0	0	0	0	0
SPRR2B	1	complement(153070224..153070840)	ENSG00000196805	0	0	0	0	0	0	0	0	0	0	0	0	0	0	0	0	0	0	0	0	0	0	0	0
SPRR2E	1	complement(153093135..153106184)	ENSG00000203785	0	0	0	0	1	0.0571781	0.186642	0.0465942	0	0	0	0	0	0	0	0	0	0	0	0	0	0	0	0
SPRR2F	1	complement(153112121..153113516)	ENSG00000244094	0	0	0	0	0	0	0	0	0	0	0	0	0	0	0	0	0	0	0	0	0	0	0	0
SPRR2G	1	complement(153149582..153150890)	ENSG00000159516	0	0	0	0	0	0	0	0	0	0	0	0	0	0	0	0	0	0	0	0	0	0	0	0
LELP1	1	153203430..153205120	ENSG00000203784	0	0	0	0	0	0	0	0	0	0	0	0	0	0	0	0	0	0	0	0	0	0	0	0
PRR9	1	153217584..153219310	ENSG00000203783	0	0	0	0	6	0.206347	0.673562	0.279565	7	0.302292	0.948676	0.408147	15	0.746464	2.2514	1.16937	5	0.185591	0.615861	0.268581	12	0.583603	1.76894	0.833669
LOR	1	153259687..153262124	ENSG00000203782	0	0	0	0	0	0	0	0	0	0	0	0	0	0	0	0	0	0	0	0	0	0	0	0
PGLYRP3	1	complement(153297862..153310718)	ENSG00000159527	0	0	0	0	0	0	0	0	0	0	0	0	0	0	0	0	0	0	0	0	0	0	0	0
PGLYRP4	1	complement(153330120..153348841)	ENSG00000163218	0	0	0	0	0	0	0	0	0	0	0	0	0	0	0	0	0	0	0	0	0	0	0	0
S100A9	1	153357854..153361023	ENSG00000163220	0	0	0	0	0	0	0	0	0	0	0	0	0	0	0	0	0	0	0	0	0	0	0	0
S100A12	1	complement(153373711..153375621)	ENSG00000163221	0	0	0	0	0	0	0	0	0	0	0	0	0	0	0	0	0	0	0	0	0	0	0	0
S100A8	1	complement(153390032..153391073)	ENSG00000143546	0	0	0	0	0	0	0	0	0	0	0	0	0	0	0	0	0	0	0	0	0	0	0	0
S100A7A	1	153416520..153423222	ENSG00000184330	0	0	0	0	0	0	0	0	0	0	0	0	0	0	0	0	0	0	0	0	0	0	0	0
S100A7L2	1	complement(153437058..153439949)	ENSG00000197364	0	0	0	0	0	0	0	0	0	0	0	0	0	0	0	0	0	0	0	0	0	0	0	0
S100A7	1	complement(153457744..153460651)	ENSG00000143556	0	0	0	0	0	0	0	0	0	0	0	0	0	0	0	0	0	0	0	0	0	0	0	0
S100A6	1	complement(153534599..153536244)	ENSG00000197956	10367	625.436	2007.81	597.514	11078	540.096	1763	516.17	10579	647.645	2032.49	616.827	12513	882.76	2662.49	975.491	11271	593.081	1968.06	605.435	10054	693.169	2101.04	698.476
S100A5	1	complement(153537147..153541765)	ENSG00000196420	10	0.663317	2.12942	0.576361	5	0.268022	0.874886	0.232971	9	0.605796	1.90115	0.52476	2	0.155132	0.467894	0.155916	1	0.0578553	0.191985	0.0537161	2	0.151608	0.459533	0.138945
S100A4	1	complement(153543613..153550136)	ENSG00000196154	54	3.7543	12.0523	3.11235	33	1.85408	6.05215	1.53761	38	2.68091	8.41343	2.21566	56	4.55276	13.7316	4.36566	44	2.66815	8.85391	2.36351	43	3.41644	10.3555	2.98731
S100A3	1	complement(153547329..153549258)	ENSG00000188015	206	12.7382	40.8929	11.873	172	8.59507	28.0563	8.0142	174	10.9182	34.2645	10.1454	223	16.1249	48.6342	17.3847	190	10.2475	34.0049	10.2061	163	11.5186	34.9136	11.324
S100A2	1	complement(153561108..153567890)	ENSG00000196754	237	7.97216	25.5927	13.6598	277	7.52987	24.5792	12.9066	247	8.43116	26.4593	14.4018	213	8.37835	25.2699	16.6051	152	4.45957	14.7985	8.16485	139	5.34334	16.196	9.65667
S100A16	1	complement(153606886..153613145)	ENSG00000188643	3651	113.897	365.64	210.43	3910	98.5731	321.765	182.183	3542	112.128	351.888	206.522	3779	137.857	415.79	294.604	4220	114.825	381.031	226.682	3888	138.611	420.139	270.109
S100A14	1	complement(153614255..153616986)	ENSG00000189334	5	0.203618	0.653666	0.288181	5	0.164549	0.537127	0.232971	13	0.53722	1.68595	0.757987	5	0.238105	0.718145	0.389791	1	0.0355196	0.117867	0.0537161	4	0.186156	0.56425	0.27789
S100A13	1	complement(153618787..153631360)	ENSG00000189171	441	25.0096	80.2872	25.4175	424	19.4318	63.4299	19.7559	416	23.94	75.1303	24.2556	542	35.9433	108.408	42.2533	423	20.9233	69.4312	22.7219	392	25.4053	77.0051	27.2332
S100A1	1	153627926..153632039	ENSG00000160678	7	0.334278	1.07312	0.403453	8	0.30873	1.00777	0.372754	2	0.0969174	0.304154	0.116613	4	0.223368	0.673698	0.311833	2	0.0833031	0.27643	0.107432	8	0.436586	1.32332	0.555779
CHTOP	1	153633982..153646306	ENSG00000160679	1094	13.562	43.5374	63.0539	1299	13.0135	42.479	60.5259	1060	13.3344	41.8471	61.8051	907	13.1481	39.656	70.7081	1028	11.1153	36.8846	55.2202	893	12.6511	38.3462	62.0389
SNAPIN	1	153658703..153661852	ENSG00000143553	286	14.8287	47.6039	16.4839	329	13.7852	44.9979	15.3295	282	14.8371	46.5628	16.4425	185	11.2166	33.8302	14.4223	285	12.8885	42.7689	15.3091	242	14.3391	43.4627	16.8123
ILF2	1	complement(153661788..153671028)	ENSG00000143621	3342	79.7236	255.933	192.62	3862	74.4514	243.026	179.947	3283	79.472	249.405	191.421	2932	81.7892	246.684	228.573	3197	66.5189	220.734	171.73	2816	76.7686	232.691	195.634
NPR1	1	153678688..153693992	ENSG00000169418	1	0.0124263	0.0398916	0.0576361	0	0	0	0	0	0	0	0	1	0.0145309	0.0438266	0.0779582	0	0	0	0	2	0.0284015	0.0860869	0.138945
INTS3	1	153728050..153774808	ENSG00000143624	964	8.67184	27.8388	55.5612	1108	8.05478	26.2927	51.6264	862	7.86872	24.6942	50.2604	687	7.22674	21.7965	53.5573	1010	7.9246	26.2968	54.2533	777	7.98777	24.2114	53.9801
SLC27A3	1	153774354..153780157	ENSG00000143554	67	1.03977	3.33793	3.86162	63	0.790102	2.57907	2.93543	61	0.960628	3.01472	3.55671	56	1.01625	3.06512	4.36566	63	0.852756	2.82976	3.38412	61	1.08184	3.27913	4.23782
GATAD2B	1	complement(153789030..153923360)	ENSG00000143614	566	3.35013	10.7548	32.6221	694	3.3196	10.8359	32.3364	534	3.20738	10.0656	31.1358	297	2.05567	6.2001	23.1536	491	2.53483	8.41151	26.3746	380	2.57039	7.79103	26.3995
DENND4B	1	complement(153929501..153946718)	ENSG00000198837	600	5.32192	17.0847	34.5817	853	6.11429	19.9584	39.7448	633	5.69749	17.8803	36.9082	328	3.40206	10.2609	25.5703	633	4.89714	16.2505	34.0023	548	5.5548	16.8369	38.0709
CRTC2	1	complement(153947669..153958615)	ENSG00000160741	634	12.1126	38.8847	36.5413	813	12.5522	40.9732	37.8811	661	12.8148	40.2165	38.5407	423	9.4502	28.5027	32.9763	669	11.148	36.9932	35.9361	573	12.5105	37.9201	39.8077
SLC39A1	1	complement(153959099..153968184)	ENSG00000143570	1208	18.5422	59.5252	69.6245	1403	17.4033	56.8083	65.3716	1235	19.2364	60.3691	72.0088	970	17.4107	52.5124	75.6194	1325	17.7391	58.8649	71.1739	1129	19.8042	60.0279	78.4344
AL358472.7	1	complement(153959151..153975887)	ENSG00000285779	0	0	0	0	0	0	0	0	0	0	0	0	0	0	0	0	0	0	0	0	0	0	0	0
CREB3L4	1	153967534..153974361	ENSG00000143578	22	0.559183	1.79512	1.268	30	0.616216	2.01147	1.39783	33	0.851154	2.67116	1.92412	27	0.802503	2.42042	2.10487	22	0.487726	1.61846	1.18175	20	0.580941	1.76087	1.38945
JTB	1	complement(153974269..153977674)	ENSG00000143543	894	31.5625	101.324	51.5267	1050	29.9574	97.7877	48.9239	933	33.4256	104.899	54.4002	783	32.3257	97.4972	61.0413	893	27.4984	91.2499	47.9685	841	33.9313	102.848	58.4263
AL358472.6	1	complement(153975850..153986246)	ENSG00000285641	64	1.95091	6.26294	3.68871	85	2.0939	6.83498	3.96051	68	2.10344	6.60117	3.96486	27	0.962439	2.90281	2.10487	75	1.99407	6.61708	4.02871	42	1.46311	4.43479	2.91784
RAB13	1	complement(153981617..153986358)	ENSG00000143545	2148	70.6992	226.963	123.802	2299	61.1504	199.609	107.12	2036	68.0018	213.409	118.712	2300	88.5237	266.996	179.304	2194	62.9852	209.008	117.853	1907	71.73	217.418	132.484
RPS27	1	153990762..153992155	ENSG00000177954	4665	512.894	1646.52	268.873	5438	483.165	1577.16	253.379	4872	543.558	1705.84	284.07	5541	712.386	2148.62	431.966	5298	508.054	1685.91	284.588	4828	606.616	1838.69	335.413
NUP210L	1	complement(153992685..154155116)	ENSG00000143552	0	0	0	0	2	0.0142727	0.0465893	0.0931884	0	0	0	0	0	0	0	0	0	0	0	0	0	0	0	0
TPM3	1	complement(154155304..154194648)	ENSG00000143549	10002	44.1961	141.881	576.477	11602	41.4296	135.236	540.586	9712	43.5481	136.666	566.275	7181	37.1051	111.913	559.818	10372	39.9744	132.65	557.144	8498	42.9126	130.071	590.377
C1orf189	1	complement(154199085..154206333)	ENSG00000163263	0	0	0	0	0	0	0	0	0	0	0	0	2	0.180451	0.544256	0.155916	0	0	0	0	0	0	0	0
C1orf43	1	complement(154206696..154220637)	ENSG00000143612	2119	43.6077	139.992	122.131	2676	44.5039	145.271	124.686	2245	46.8825	147.13	130.899	1871	45.0254	135.801	145.86	2414	43.3302	143.786	129.671	2043	48.0475	145.635	141.932
UBAP2L	1	154220179..154271510	ENSG00000143569	2947	28.8346	92.5665	169.854	3547	28.0463	91.5494	165.27	2664	26.4503	83.0084	155.329	1437	16.4415	49.5892	112.026	2631	22.4531	74.5077	141.327	1912	21.3792	64.8018	132.831
HAX1	1	154272589..154275875	ENSG00000143575	855	35.5992	114.283	49.2789	1049	35.2964	115.215	48.8773	890	37.6034	118.01	51.893	812	39.535	119.241	63.302	894	32.4664	107.736	48.0222	761	36.2101	109.755	52.8685
AQP10	1	154321090..154325325	ENSG00000143595	0	0	0	0	0	0	0	0	1	0.0230544	0.0723511	0.0583067	0	0	0	0	0	0	0	0	0	0	0	0
ATP8B2	1	154325553..154351304	ENSG00000143515	272	2.22302	7.13648	15.677	390	2.57585	8.40815	18.1717	266	2.20607	6.92326	15.5096	267	2.55175	7.69631	20.8148	504	3.59275	11.9221	27.0729	373	3.48381	10.5597	25.9132
IL6R	1	154405193..154469450	ENSG00000160712	491	4.20382	13.4953	28.2993	579	4.00609	13.0768	26.978	516	4.48306	14.0691	30.0863	512	5.12606	15.4607	39.9146	901	6.72836	22.3272	48.3982	642	6.28156	19.0398	44.6013
SHE	1	complement(154469772..154502412)	ENSG00000169291	0	0	0	0	0	0	0	0	0	0	0	0	1	0.00695788	0.0209856	0.0779582	1	0.00518976	0.0172216	0.0537161	4	0.0271992	0.0824425	0.27789
TDRD10	1	154502219..154548147	ENSG00000163239	0	0	0	0	0	0	0	0	1	0.0208666	0.0654851	0.0583067	0	0	0	0	0	0	0	0	0	0	0	0
UBE2Q1	1	complement(154548577..154559028)	ENSG00000160714	1067	17.1313	54.9959	61.4978	1299	16.8545	55.0169	60.5259	1117	18.1988	57.1128	65.1286	847	15.9023	47.9629	66.0306	1274	17.8409	59.2028	68.4343	1042	19.119	57.9508	72.3903
CHRNB2	1	154567778..154580013	ENSG00000160716	3	0.0265236	0.0851478	0.172908	0	0	0	0	1	0.0089717	0.0281557	0.0583067	1	0.0103386	0.0311823	0.0779582	3	0.0231342	0.076768	0.161148	1	0.0101037	0.0306251	0.0694724
ADAR	1	complement(154582057..154628013)	ENSG00000160710	2349	16.0312	51.4642	135.387	3401	18.7572	61.2279	158.467	2369	16.4063	51.4874	138.129	1186	9.46495	28.5472	92.4584	2245	13.3635	44.3451	120.593	1487	11.5975	35.1527	103.306
KCNN3	1	complement(154697455..154870281)	ENSG00000143603	4	0.0152964	0.0491055	0.230545	5	0.0154518	0.0504383	0.232971	2	0.00776109	0.0243565	0.116613	1	0.00447179	0.0134873	0.0779582	3	0.0100063	0.0332046	0.161148	3	0.0131106	0.039739	0.208417
PMVK	1	complement(154924740..154936719)	ENSG00000163344	120	6.22803	19.9936	6.91634	134	5.62023	18.3457	6.24362	105	5.52995	17.3545	6.12221	150	9.10358	27.4572	11.6937	88	3.98358	13.219	4.72702	106	6.28703	19.0564	7.36408
PBXIP1	1	complement(154944076..154956123)	ENSG00000163346	324	4.69471	15.0712	18.6741	331	3.87589	12.6518	15.4227	310	4.55814	14.3047	18.0751	318	5.38818	16.2513	24.7907	423	5.34596	17.7399	22.7219	359	5.94468	18.0187	24.9406
PYGO2	1	complement(154957026..154963853)	ENSG00000163348	337	5.26445	16.9003	19.4234	447	5.64301	18.4201	20.8276	360	5.70674	17.9093	20.9904	240	4.38416	13.223	18.71	383	5.21848	17.3168	20.5733	293	5.23072	15.8546	20.3554
SHC1	1	complement(154962298..154974395)	ENSG00000160691	2411	28.8765	92.701	138.961	3563	34.486	112.57	166.015	2483	30.1777	94.7061	144.776	2003	28.053	84.6105	156.15	3358	35.0792	116.406	180.379	2496	34.1635	103.552	173.403
CKS1B	1	154974653..154979251	ENSG00000173207	638	22.3425	71.7251	36.7719	741	20.9705	68.4525	34.5263	625	22.2102	69.7019	36.4417	407	16.667	50.2691	31.729	402	12.2789	40.7459	21.5939	329	13.1667	39.9091	22.8564
FLAD1	1	154983338..154993111	ENSG00000160688	373	4.8811	15.6696	21.4983	420	4.44159	14.4984	19.5696	387	5.13905	16.1278	22.5647	263	4.02454	12.1384	20.503	361	4.12039	13.673	19.3915	318	4.75561	14.4146	22.0922
LENEP	1	154993586..154994315	ENSG00000163352	0	0	0	0	2	0.115139	0.375841	0.0931884	0	0	0	0	0	0	0	0	0	0	0	0	2	0.162823	0.493526	0.138945
ZBTB7B	1	155002630..155018522	ENSG00000160685	534	6.57437	21.1054	30.7777	728	7.2431	23.6431	33.9206	625	7.80829	24.5046	36.4417	434	6.24819	18.8451	33.8338	786	8.44029	28.008	42.2209	573	8.06191	24.4362	39.8077
DCST2	1	complement(155018520..155033781)	ENSG00000163354	0	0	0	0	0	0	0	0	0	0	0	0	0	0	0	0	0	0	0	0	2	0.0476586	0.144456	0.138945
DCST1	1	155033824..155050930	ENSG00000163357	2	0.0391597	0.125713	0.115272	2	0.031646	0.1033	0.0931884	6	0.119213	0.374123	0.34984	0	0	0	0	1	0.0170778	0.0566703	0.0537161	0	0	0	0
ADAM15	1	155050566..155062775	ENSG00000143537	784	11.9599	38.3942	45.1867	950	11.7115	38.2291	44.2645	803	12.4305	39.0103	46.8203	528	9.4188	28.408	41.1619	813	10.8174	35.8961	43.6712	598	10.4251	31.5993	41.5445
EFNA4	1	155063737..155069553	ENSG00000243364	32	1.32389	4.25003	1.84436	40	1.33734	4.36538	1.86377	40	1.67929	5.27006	2.33227	38	1.83839	5.54474	2.96241	46	1.6599	5.50816	2.47094	29	1.3711	4.1559	2.0147
AL691442.2	1	155063748..155086807	ENSG00000251246	0	0	0	0	0	0	0	0	0	0	0	0	0	0	0	0	0	0	0	0	0	0	0	0
EFNA3	1	155078837..155087538	ENSG00000143590	15	0.429312	1.3782	0.864542	23	0.531973	1.73648	1.07167	17	0.493735	1.54948	0.991214	5	0.167342	0.504717	0.389791	17	0.424378	1.40824	0.913174	13	0.425203	1.28882	0.903142
EFNA1	1	155127876..155134899	ENSG00000169242	24	0.804186	2.58165	1.38327	19	0.514492	1.67942	0.88529	15	0.510034	1.60063	0.874601	7	0.27428	0.827255	0.545707	6	0.175355	0.581893	0.322297	3	0.114878	0.348203	0.208417
SLC50A1	1	155135344..155138857	ENSG00000169241	465	14.0838	45.2126	26.8008	535	13.0949	42.7446	24.9279	459	14.1072	44.2724	26.7628	650	23.0214	69.4347	50.6728	658	17.3826	57.6819	35.3452	625	21.633	65.5711	43.4203
DPM3	1	complement(155139891..155140595)	ENSG00000179085	69	5.76894	18.5198	3.97689	96	6.48631	21.1728	4.47304	82	6.95702	21.8331	4.78115	120	11.7322	35.3854	9.35498	96	7.00067	23.2308	5.15675	87	8.31259	25.196	6.0441
KRTCAP2	1	complement(155169408..155173475)	ENSG00000163463	352	33.162	106.459	20.2879	450	34.2602	111.833	20.9674	355	33.9382	106.508	20.6989	426	46.9309	141.548	33.2102	348	28.5956	94.8908	18.6932	365	39.2972	119.112	25.3574
AL713999.1	1	complement(155169409..155187272)	ENSG00000273088	18	1.24312	3.99075	1.03745	44	2.4557	8.01596	2.05014	22	1.5418	4.83859	1.28275	38	3.06886	9.25597	2.96241	22	1.32522	4.39756	1.18175	16	1.26279	3.82761	1.11156
TRIM46	1	155173787..155184971	ENSG00000163462	50	0.602596	1.93449	2.88181	68	0.662285	2.16185	3.1684	44	0.538111	1.68874	2.5655	37	0.521446	1.57273	2.88445	46	0.483544	1.60458	2.47094	43	0.592236	1.79511	2.98731
MUC1	1	complement(155185824..155192916)	ENSG00000185499	30	0.365026	1.17183	1.72908	48	0.47198	1.54065	2.23652	33	0.407455	1.27871	1.92412	21	0.298795	0.901193	1.63712	20	0.212253	0.704335	1.07432	22	0.305911	0.927237	1.52839
THBS3	1	complement(155195588..155209051)	ENSG00000169231	139	2.09463	6.7243	8.01142	179	2.17984	7.1155	8.34036	124	1.89617	5.9507	7.23003	134	2.36129	7.12185	10.4464	160	2.10297	6.97845	8.59458	134	2.30764	6.99459	9.30931
MTX1	1	155208699..155213824	ENSG00000173171	604	19.0021	61.0016	34.8122	713	18.1273	59.1717	33.2217	643	20.5276	64.4213	37.4912	628	23.1034	69.6819	48.9577	738	20.2508	67.1997	39.6425	589	21.1763	64.1867	40.9193
GBA	1	complement(155234452..155244699)	ENSG00000177628	1095	22.678	72.8022	63.1116	1337	22.377	73.0436	62.2964	1073	22.5503	70.7692	62.5631	1090	26.3978	79.6183	84.9744	1285	23.2121	77.0265	69.0252	1205	28.5199	86.4456	83.7143
FAM189B	1	complement(155247205..155255483)	ENSG00000160767	1017	16.5638	53.174	58.616	1400	18.4266	60.1488	65.2319	1083	17.899	56.1721	63.1462	675	12.8556	38.7738	52.6218	1100	15.6262	51.8534	59.0877	898	16.7142	50.6617	62.3862
SCAMP3	1	complement(155255979..155262430)	ENSG00000116521	993	31.9752	102.649	57.2327	1100	28.6245	93.4368	51.2536	952	31.1074	97.6238	55.508	1073	40.4032	121.86	83.6491	1274	35.7813	118.736	68.4343	1193	43.9011	133.067	82.8806
CLK2	1	complement(155262868..155278491)	ENSG00000176444	261	6.30132	20.2289	15.043	380	7.41404	24.2011	17.7058	330	8.08478	25.3723	19.2412	227	6.40868	19.3292	17.6965	330	6.94908	23.0596	17.7263	228	6.29067	19.0674	15.8397
HCN3	1	155277463..155289848	ENSG00000143630	80	1.08398	3.47986	4.61089	131	1.43444	4.68235	6.10384	96	1.31998	4.14245	5.59744	55	0.871458	2.6284	4.2877	85	1.00455	3.33348	4.56587	63	0.975535	2.95691	4.37676
PKLR	1	complement(155289293..155301438)	ENSG00000143627	0	0	0	0	0	0	0	0	0	0	0	0	0	0	0	0	0	0	0	0	0	0	0	0
FDPS	1	155308748..155320666	ENSG00000160752	866	25.0058	80.2752	49.9129	1061	24.7582	80.8164	49.4364	902	26.4297	82.9438	52.5927	828	27.9579	84.3237	64.5494	893	22.4904	74.6314	47.9685	746	24.6169	74.6153	51.8264
RUSC1	1	155320894..155331114	ENSG00000160753	543	6.21029	19.9366	31.2964	713	6.58994	21.5111	33.2217	583	6.76618	21.2341	33.9928	325	4.34657	13.1097	25.3364	577	5.75585	19.1001	30.9942	430	5.62019	17.0352	29.8731
ASH1L	1	complement(155335268..155562807)	ENSG00000116539	737	3.08268	9.8962	42.4778	1094	3.69793	12.0709	50.974	719	3.05178	9.57732	41.9225	488	2.38689	7.19908	38.0436	1114	4.06414	13.4863	59.8398	590	2.82022	8.54828	40.9887
MSTO1	1	155610188..155614971	ENSG00000125459	674	12.5405	40.2583	38.8468	835	12.5551	40.9829	38.9061	638	12.0459	37.8033	37.1997	507	11.031	33.2705	39.5248	596	9.67216	32.0958	32.0148	570	12.1199	36.7363	39.5993
YY1AP1	1	complement(155659443..155689000)	ENSG00000163374	635	8.41125	27.0023	36.5989	782	8.37093	27.3246	36.4367	620	8.33376	26.1537	36.1502	498	7.71379	23.2655	38.8232	711	8.21444	27.2586	38.1922	608	9.20366	27.8969	42.2392
DAP3	1	155687960..155739010	ENSG00000132676	1437	25.6803	82.4405	82.8231	1801	26.0098	84.9021	83.9161	1494	27.093	85.0254	87.1102	1386	28.964	87.3582	108.05	1672	26.0617	86.4823	89.8134	1430	29.2045	88.5209	99.3456
GON4L	1	complement(155749662..155859400)	ENSG00000116580	670	4.10252	13.1702	38.6162	830	4.10709	13.4065	38.6732	651	4.04501	12.6944	37.9577	440	3.1505	9.50221	34.3016	748	3.99484	13.2564	40.1797	463	3.23987	9.82025	32.1657
SYT11	1	155859567..155885199	ENSG00000132718	1178	11.8218	37.9512	67.8954	1597	12.9516	42.2771	74.4109	1213	12.3527	38.7663	70.726	807	9.47032	28.5634	62.9123	1256	10.9939	36.4818	67.4675	897	10.2873	31.1816	62.3168
RIT1	1	complement(155897808..155911404)	ENSG00000143622	723	10.5496	33.8671	41.6709	835	9.84614	32.14	38.9061	703	10.4092	32.667	40.9896	512	8.73617	26.3491	39.9146	630	8.01792	26.6064	33.8412	513	8.55435	25.9288	35.6394
KHDC4	1	complement(155913045..155934413)	ENSG00000132680	964	11.1083	35.6606	55.5612	1221	11.3702	37.1149	56.8915	945	11.0501	34.6783	55.0998	658	8.86644	26.742	51.2965	1055	10.6034	35.1861	56.6705	777	10.2321	31.014	53.9801
RXFP4	1	155941710..155942949	ENSG00000173080	0	0	0	0	1	0.0338919	0.110631	0.0465942	0	0	0	0	1	0.0490419	0.147915	0.0779582	0	0	0	0	1	0.0479276	0.145272	0.0694724
ARHGEF2	1	complement(155946851..156007070)	ENSG00000116584	3248	28.687	92.0927	187.202	4326	30.877	100.79	201.566	3318	29.7378	93.3254	193.462	1934	19.9746	60.2451	150.771	3180	24.4973	81.2911	170.817	2287	23.0837	69.9683	158.883
SSR2	1	complement(156009048..156020951)	ENSG00000163479	1716	46.9185	150.62	98.9036	1912	42.2469	137.903	89.0881	1730	47.9993	150.635	100.871	2079	66.4711	200.483	162.075	2154	51.3682	170.459	115.705	1957	61.1488	185.346	135.958
UBQLN4	1	complement(156035299..156053798)	ENSG00000160803	784	11.3822	36.5399	45.1867	1016	11.9202	38.9104	47.3397	784	11.5502	36.2478	45.7125	571	9.69391	29.2377	44.5141	879	11.1307	36.9358	47.2165	649	10.7678	32.6379	45.0876
LAMTOR2	1	156054782..156058506	ENSG00000116586	340	26.8714	86.2641	19.5963	369	23.5677	76.9304	17.1933	382	30.6364	96.1454	22.2732	473	43.7143	131.846	36.8742	393	27.091	89.8981	21.1104	367	33.1473	100.471	25.4964
RAB25	1	156061160..156070504	ENSG00000132698	0	0	0	0	0	0	0	0	0	0	0	0	0	0	0	0	0	0	0	0	0	0	0	0
MEX3A	1	complement(156072013..156082465)	ENSG00000254726	19	0.149913	0.48126	1.09509	37	0.235921	0.770102	1.72399	28	0.224185	0.703555	1.63259	18	0.166077	0.500904	1.40325	40	0.275276	0.913466	2.14865	30	0.270506	0.819922	2.08417
LMNA	1	156082573..156140089	ENSG00000160789	9236	112.987	362.719	532.327	10889	107.65	351.394	507.364	8800	109.242	342.833	513.099	9122	130.493	393.579	711.135	11825	126.174	418.691	635.193	8980	125.543	380.529	623.862
SEMA4A	1	156147366..156177752	ENSG00000196189	7	0.0938701	0.301347	0.403453	6	0.065022	0.212247	0.279565	4	0.0544317	0.170822	0.233227	0	0	0	0	1	0.0116964	0.0388129	0.0537161	2	0.0306499	0.092902	0.138945
SLC25A44	1	156193932..156212796	ENSG00000160785	605	8.58926	27.5737	34.8699	782	8.97195	29.2865	36.4367	643	9.26347	29.0713	37.4912	487	8.08501	24.3851	37.9656	657	8.13556	26.9968	35.2915	587	9.52376	28.8671	40.7803
PMF1-BGLAP	1	156212982..156243332	ENSG00000260238	16	0.826281	2.65257	0.922178	3	0.125201	0.408686	0.139783	10	0.524047	1.64461	0.583067	7	0.422724	1.27498	0.545707	10	0.450432	1.4947	0.537161	26	1.53444	4.651	1.80628
PMF1	1	156212993..156240042	ENSG00000160783	423	12.8491	41.249	24.3801	527	12.9367	42.2284	24.5551	459	14.1484	44.4017	26.7628	422	14.9899	45.2108	32.8984	451	11.949	39.6512	24.226	440	15.2741	46.2969	30.5679
BGLAP	1	156242184..156243317	ENSG00000242252	0	0	0	0	0	0	0	0	0	0	0	0	0	0	0	0	3	0.268924	0.89239	0.161148	0	0	0	0
PAQR6	1	complement(156243320..156248117)	ENSG00000160781	10	0.205468	0.659606	0.576361	9	0.14944	0.487807	0.419348	8	0.166801	0.523467	0.466454	6	0.144161	0.434803	0.467749	16	0.286739	0.951506	0.859458	8	0.187847	0.569378	0.555779
SMG5	1	complement(156249224..156282825)	ENSG00000198952	3233	36.8785	118.389	186.338	4152	38.2741	124.935	193.459	3263	37.77	118.533	190.255	2106	28.0917	84.727	164.18	3142	31.2605	103.734	168.776	2422	31.5727	95.699	168.262
TMEM79	1	156282935..156293185	ENSG00000163472	105	2.39913	7.70183	6.05179	138	2.54814	8.31772	6.43	89	2.06356	6.47603	5.1893	101	2.6986	8.13921	7.87378	127	2.53099	8.39876	6.82195	112	2.92451	8.86438	7.78091
GLMP	1	complement(156290089..156295689)	ENSG00000198715	238	4.25911	13.6728	13.7174	295	4.26622	13.9259	13.7453	236	4.28564	13.4495	13.7604	224	4.6875	14.1379	17.4626	294	4.58892	15.2277	15.7925	236	4.82641	14.6291	16.3955
VHLL	1	complement(156298624..156299299)	ENSG00000189030	0	0	0	0	0	0	0	0	0	0	0	0	0	0	0	0	0	0	0	0	0	0	0	0
CCT3	1	complement(156308968..156367873)	ENSG00000163468	5726	120.85	387.961	330.025	6651	113.439	370.292	309.898	5683	121.713	381.969	331.357	4493	110.888	334.448	350.266	5432	99.9949	331.82	291.786	4306	103.858	314.801	299.148
TSACC	1	156337314..156346995	ENSG00000163467	1	0.0466404	0.149728	0.0576361	7	0.26384	0.861233	0.326159	5	0.236644	0.742653	0.291534	0	0	0	0	3	0.122041	0.404977	0.161148	4	0.213203	0.646231	0.27789
RHBG	1	156369211..156385219	ENSG00000132677	0	0	0	0	0	0	0	0	0	0	0	0	0	0	0	0	0	0	0	0	0	0	0	0
C1orf61	1	complement(156404250..156456763)	ENSG00000125462	0	0	0	0	0	0	0	0	0	0	0	0	0	0	0	0	0	0	0	0	0	0	0	0
MEF2D	1	complement(156463727..156500779)	ENSG00000116604	1004	8.32994	26.7413	57.8667	1237	8.29388	27.0731	57.637	905	7.61937	23.9117	52.7676	700	6.79137	20.4834	54.5707	1185	8.57528	28.456	63.6536	904	8.5713	25.9802	62.8031
IQGAP3	1	complement(156525405..156572604)	ENSG00000183856	654	5.61974	18.0408	37.694	879	6.10389	19.9245	40.9563	568	4.95278	15.5432	33.1182	303	3.04461	9.18284	23.6213	550	4.12214	13.6788	29.5439	371	3.64319	11.0428	25.7743
TTC24	1	156579727..156586770	ENSG00000187862	0	0	0	0	0	0	0	0	0	0	0	0	0	0	0	0	0	0	0	0	0	0	0	0
NAXE	1	156591762..156594299	ENSG00000163382	785	28.2318	90.6313	45.2444	800	23.2508	75.8961	37.2754	784	28.612	89.7922	45.7125	550	23.1304	69.7634	42.877	601	18.8523	62.559	32.2834	533	21.9062	66.399	37.0288
GPATCH4	1	complement(156594487..156601496)	ENSG00000160818	1335	33.0283	106.029	76.9442	1373	27.4508	89.6057	63.9738	1237	31.0554	97.4604	72.1254	1041	30.1166	90.8346	81.1545	1062	22.9166	76.0459	57.0465	893	25.248	76.5282	62.0389
HAPLN2	1	156619331..156625725	ENSG00000132702	0	0	0	0	0	0	0	0	0	0	0	0	0	0	0	0	0	0	0	0	0	0	0	0
BCAN	1	156641390..156659532	ENSG00000132692	5	0.0654303	0.210048	0.288181	11	0.116327	0.379719	0.512536	8	0.106234	0.33339	0.466454	9	0.137722	0.415382	0.701624	9	0.102724	0.340878	0.483445	6	0.0897286	0.271973	0.416835
NES	1	complement(156668763..156677407)	ENSG00000132688	84	0.784544	2.51859	4.84144	86	0.649107	2.11883	4.0071	68	0.64448	2.02256	3.96486	85	0.928343	2.79997	6.62645	128	1.04272	3.46015	6.87566	68	0.7258	2.19995	4.72413
CRABP2	1	complement(156699606..156705816)	ENSG00000143320	147	7.06524	22.6813	8.47251	190	7.37978	24.0893	8.8529	127	6.19407	19.4387	7.40495	63	3.5408	10.6794	4.91137	73	3.06023	10.155	3.92128	80	4.3941	13.3188	5.55779
ISG20L2	1	complement(156721891..156728799)	ENSG00000143319	396	5.61593	18.0286	22.8239	530	6.0741	19.8273	24.6949	427	6.14493	19.2845	24.897	364	6.03641	18.2064	28.3768	575	7.11239	23.6016	30.8868	504	8.16821	24.7584	35.0141
RRNAD1	1	156728442..156736960	ENSG00000143303	83	1.71966	5.52054	4.7838	111	1.85852	6.06662	5.17196	98	2.0604	6.46612	5.71406	92	2.22896	6.72276	7.17215	103	1.86133	6.17657	5.53276	90	2.13096	6.45909	6.25252
MRPL24	1	complement(156737303..156741590)	ENSG00000143314	486	15.7765	50.6467	28.0112	599	15.7138	51.2934	27.9099	521	17.1623	53.86	30.3778	619	23.4972	70.8698	48.2561	677	19.1684	63.6077	36.3658	585	21.7021	65.7803	40.6414
HDGF	1	complement(156742109..156766925)	ENSG00000143321	7004	133.91	429.887	403.684	7821	120.84	394.449	364.413	6969	135.208	424.319	406.34	4593	102.687	309.714	358.062	6155	102.64	340.599	330.623	5054	110.427	334.71	351.114
PRCC	1	156750610..156800815	ENSG00000143294	1349	32.4184	104.071	77.7512	1488	28.8977	94.3286	69.3322	1290	31.4581	98.7242	75.2157	909	25.5444	77.0442	70.864	1120	23.4758	77.9013	60.1621	907	24.9091	75.501	63.0115
SH2D2A	1	complement(156806243..156816862)	ENSG00000027869	16	0.492929	1.58243	0.922178	32	0.7967	2.60061	1.49101	22	0.687781	2.15845	1.28275	25	0.90065	2.71644	1.94895	33	0.886748	2.94256	1.77263	33	1.16185	3.52163	2.29259
NTRK1	1	156815640..156881850	ENSG00000198400	0	0	0	0	0	0	0	0	0	0	0	0	1	0.0201098	0.0606529	0.0779582	0	0	0	0	0	0	0	0
INSRR	1	complement(156840063..156859117)	ENSG00000027644	0	0	0	0	0	0	0	0	0	0	0	0	0	0	0	0	0	0	0	0	0	0	0	0
PEAR1	1	156893698..156916434	ENSG00000187800	121	1.24554	3.99852	6.97397	176	1.46409	4.77911	8.20058	145	1.51462	4.75331	8.45447	74	0.890752	2.68659	5.76891	174	1.56223	5.18406	9.34661	125	1.47046	4.45707	8.68405
LRRC71	1	156920632..156933094	ENSG00000160838	20	0.52609	1.68889	1.15272	12	0.255089	0.832669	0.55913	18	0.480469	1.50785	1.04952	23	0.707473	2.1338	1.79304	6	0.137659	0.456802	0.322297	8	0.240487	0.72893	0.555779
ARHGEF11	1	complement(156934840..157045370)	ENSG00000132694	705	5.32194	17.0848	40.6335	1163	7.09481	23.1591	54.189	754	5.77584	18.1262	43.9633	352	3.10724	9.37173	27.4413	699	4.60235	15.2723	37.5476	477	4.115	12.4728	33.1384
ETV3L	1	complement(157092043..157112412)	ENSG00000253831	2	0.0495277	0.158997	0.115272	0	0	0	0	0	0	0	0	0	0	0	0	0	0	0	0	0	0	0	0
ETV3	1	complement(157121191..157138474)	ENSG00000117036	397	3.26258	10.4737	22.8815	545	3.61949	11.8148	25.3938	399	3.32741	10.4423	23.2644	241	2.316	6.98528	18.7879	449	3.21839	10.6798	24.1185	322	3.0241	9.16626	22.3701
FCRL5	1	complement(157513377..157552515)	ENSG00000143297	0	0	0	0	0	0	0	0	0	0	0	0	0	0	0	0	0	0	0	0	0	0	0	0
FCRL4	1	complement(157573747..157598085)	ENSG00000163518	0	0	0	0	0	0	0	0	0	0	0	0	0	0	0	0	0	0	0	0	0	0	0	0
FCRL3	1	complement(157674321..157700769)	ENSG00000160856	4	0.044677	0.143425	0.230545	1	0.00902618	0.0294635	0.0465942	1	0.0113341	0.0355695	0.0583067	1	0.013061	0.0393931	0.0779582	1	0.00974195	0.0323274	0.0537161	0	0	0	0
FCRL2	1	complement(157745733..157777132)	ENSG00000132704	0	0	0	0	0	0	0	0	0	0	0	0	0	0	0	0	0	0	0	0	0	0	0	0
FCRL1	1	complement(157794403..157820120)	ENSG00000163534	0	0	0	0	0	0	0	0	0	0	0	0	0	0	0	0	0	0	0	0	0	0	0	0
CD5L	1	complement(157830911..157898256)	ENSG00000073754	2	0.0471906	0.151494	0.115272	0	0	0	0	0	0	0	0	0	0	0	0	6	0.123481	0.409754	0.322297	1	0.0269647	0.0817318	0.0694724
KIRREL1	1	157993273..158100262	ENSG00000183853	1756	11.6005	37.2406	101.209	2409	12.8608	41.9807	112.245	1683	11.2823	35.4071	98.1302	1578	12.1902	36.7667	123.018	3452	19.8905	66.0039	185.428	2113	15.9522	48.3523	146.795
AL138899.3	1	complement(158127287..158128301)	ENSG00000288460	0	0	0	0	0	0	0	0	0	0	0	0	0	0	0	0	0	0	0	0	0	0	0	0
CD1D	1	158178030..158186427	ENSG00000158473	2	0.0272059	0.0873379	0.115272	0	0	0	0	0	0	0	0	2	0.0318137	0.0959531	0.155916	0	0	0	0	0	0	0	0
CD1A	1	158254424..158258269	ENSG00000158477	0	0	0	0	0	0	0	0	0	0	0	0	0	0	0	0	0	0	0	0	0	0	0	0
CD1C	1	158289923..158294774	ENSG00000158481	0	0	0	0	0	0	0	0	0	0	0	0	0	0	0	0	0	0	0	0	0	0	0	0
CD1B	1	complement(158327951..158331531)	ENSG00000158485	0	0	0	0	0	0	0	0	0	0	0	0	0	0	0	0	0	0	0	0	0	0	0	0
CD1E	1	158353696..158357553	ENSG00000158488	0	0	0	0	0	0	0	0	0	0	0	0	0	0	0	0	0	0	0	0	0	0	0	0
OR10T2	1	complement(158398522..158399466)	ENSG00000186306	0	0	0	0	0	0	0	0	0	0	0	0	0	0	0	0	0	0	0	0	0	0	0	0
OR10K2	1	complement(158418210..158426237)	ENSG00000180708	0	0	0	0	0	0	0	0	0	0	0	0	0	0	0	0	0	0	0	0	0	0	0	0
OR10K1	1	158461574..158470857	ENSG00000173285	0	0	0	0	0	0	0	0	0	0	0	0	0	0	0	0	0	0	0	0	0	0	0	0
OR10R2	1	158472220..158480936	ENSG00000198965	0	0	0	0	0	0	0	0	0	0	0	0	0	0	0	0	0	0	0	0	0	0	0	0
OR6Y1	1	complement(158544550..158554405)	ENSG00000197532	0	0	0	0	0	0	0	0	0	0	0	0	0	0	0	0	0	0	0	0	0	0	0	0
OR6P1	1	complement(158560606..158570580)	ENSG00000186440	0	0	0	0	0	0	0	0	0	0	0	0	0	0	0	0	0	0	0	0	0	0	0	0
OR10X1	1	complement(158578919..158579899)	ENSG00000279111	0	0	0	0	0	0	0	0	0	0	0	0	0	0	0	0	0	0	0	0	0	0	0	0
OR10Z1	1	158605268..158612514	ENSG00000198967	0	0	0	0	0	0	0	0	0	0	0	0	0	0	0	0	0	0	0	0	0	0	0	0
SPTA1	1	complement(158610704..158686715)	ENSG00000163554	0	0	0	0	0	0	0	0	0	0	0	0	0	0	0	0	2	0.0113142	0.0375446	0.107432	0	0	0	0
OR6K2	1	complement(158699678..158700652)	ENSG00000196171	0	0	0	0	0	0	0	0	0	0	0	0	0	0	0	0	0	0	0	0	0	0	0	0
OR6K3	1	complement(158716327..158720720)	ENSG00000203757	0	0	0	0	0	0	0	0	0	0	0	0	0	0	0	0	0	0	0	0	0	0	0	0
OR6N1	1	complement(158747814..158772195)	ENSG00000197403	0	0	0	0	0	0	0	0	0	0	0	0	0	0	0	0	0	0	0	0	0	0	0	0
OR6K6	1	158754720..158755891	ENSG00000180433	0	0	0	0	0	0	0	0	0	0	0	0	0	0	0	0	0	0	0	0	0	0	0	0
OR6N2	1	complement(158774222..158781204)	ENSG00000188340	0	0	0	0	0	0	0	0	0	0	0	0	0	0	0	0	0	0	0	0	0	0	0	0
MNDA	1	158831351..158849506	ENSG00000163563	0	0	0	0	0	0	0	0	0	0	0	0	0	0	0	0	0	0	0	0	0	0	0	0
PYHIN1	1	158930796..158977059	ENSG00000163564	0	0	0	0	0	0	0	0	0	0	0	0	0	0	0	0	0	0	0	0	0	0	0	0
IFI16	1	158999968..159055155	ENSG00000163565	1056	14.1866	45.5426	60.8638	1229	13.3428	43.5538	57.2643	1037	14.1369	44.3656	60.4641	1304	20.4853	61.7857	101.657	1878	22.0055	73.0224	100.879	1490	22.8755	69.3371	103.514
AIM2	1	complement(159062484..159147096)	ENSG00000163568	45	1.5898	5.10366	2.59363	54	1.54171	5.0325	2.51609	29	1.03966	3.26273	1.69089	73	3.01581	9.09595	5.69095	70	2.157	7.15771	3.76013	59	2.38205	7.22016	4.09887
CADM3	1	159171609..159203313	ENSG00000162706	0	0	0	0	0	0	0	0	0	0	0	0	0	0	0	0	0	0	0	0	0	0	0	0
ACKR1	1	159203307..159206500	ENSG00000213088	0	0	0	0	0	0	0	0	0	0	0	0	0	0	0	0	0	0	0	0	0	0	0	0
FCER1A	1	159289714..159308224	ENSG00000179639	0	0	0	0	0	0	0	0	0	0	0	0	0	0	0	0	0	0	0	0	0	0	0	0
OR10J3	1	complement(159313670..159314659)	ENSG00000196266	0	0	0	0	0	0	0	0	0	0	0	0	0	0	0	0	0	0	0	0	0	0	0	0
OR10J4	1	159432204..159433138	ENSG00000249730	0	0	0	0	0	0	0	0	0	0	0	0	0	0	0	0	0	0	0	0	0	0	0	0
OR10J1	1	159437845..159443078	ENSG00000196184	0	0	0	0	0	0	0	0	1	0.014836	0.0465594	0.0583067	0	0	0	0	0	0	0	0	0	0	0	0
OR10J5	1	complement(159535078..159536007)	ENSG00000184155	0	0	0	0	0	0	0	0	0	0	0	0	0	0	0	0	0	0	0	0	0	0	0	0
APCS	1	159587826..159588865	ENSG00000132703	0	0	0	0	0	0	0	0	0	0	0	0	0	0	0	0	0	0	0	0	0	0	0	0
CRP	1	complement(159712289..159714589)	ENSG00000132693	0	0	0	0	0	0	0	0	0	0	0	0	0	0	0	0	0	0	0	0	0	0	0	0
DUSP23	1	159780932..159782543	ENSG00000158716	103	6.47692	20.7926	5.93652	96	4.87846	15.9244	4.47304	101	6.44489	20.2259	5.88898	89	6.54445	19.7387	6.93828	78	4.27807	14.1962	4.18986	103	7.40183	22.4354	7.15566
FCRL6	1	159800511..159816257	ENSG00000181036	0	0	0	0	0	0	0	0	0	0	0	0	0	0	0	0	0	0	0	0	0	0	0	0
SLAMF8	1	159826811..159837492	ENSG00000158714	0	0	0	0	1	0.013224	0.0431662	0.0465942	1	0.0166053	0.0521119	0.0583067	1	0.0191353	0.0577138	0.0779582	0	0	0	0	0	0	0	0
AL590560.2	1	complement(159834474..159873053)	ENSG00000256029	13	0.0869297	0.279067	0.74927	18	0.0972697	0.31751	0.838695	10	0.0678559	0.212951	0.583067	26	0.203306	0.613189	2.02691	38	0.221631	0.735454	2.04121	25	0.191045	0.579069	1.73681
VSIG8	1	complement(159854316..159862657)	ENSG00000243284	3	0.0858152	0.275489	0.172908	0	0	0	0	1	0.0290272	0.0910956	0.0583067	0	0	0	0	3	0.074849	0.248377	0.161148	0	0	0	0
CFAP45	1	complement(159872364..159900165)	ENSG00000213085	103	2.56533	8.23538	5.93652	99	1.99261	6.50433	4.61282	115	2.90648	9.12134	6.70527	150	4.36867	13.1763	11.6937	174	3.77988	12.543	9.34661	138	3.92786	11.9056	9.5872
AL590560.4	1	complement(159910094..159910554)	ENSG00000279430	0	0	0	0	0	0	0	0	0	0	0	0	0	0	0	0	0	0	0	0	0	0	0	0
TAGLN2	1	complement(159918107..159925732)	ENSG00000158710	5303	127.971	410.82	305.644	5949	116.015	378.699	277.189	5126	125.525	393.933	298.88	3812	107.571	324.443	297.177	4481	94.3163	312.976	240.702	3848	106.12	321.655	267.33
IGSF9	1	complement(159927039..159945613)	ENSG00000085552	0	0	0	0	0	0	0	0	0	0	0	0	0	0	0	0	0	0	0	0	0	0	0	0
SLAMF9	1	complement(159951492..159954237)	ENSG00000162723	0	0	0	0	0	0	0	0	0	0	0	0	0	0	0	0	0	0	0	0	0	0	0	0
KCNJ10	1	complement(159998651..160070160)	ENSG00000177807	0	0	0	0	1	0.00672199	0.0219421	0.0465942	0	0	0	0	0	0	0	0	1	0.00725504	0.0240749	0.0537161	0	0	0	0
PIGM	1	complement(160024953..160031990)	ENSG00000143315	194	1.43347	4.60182	11.1814	223	1.3316	4.34664	10.3905	166	1.24468	3.90616	9.67892	113	0.976378	2.94484	8.80927	128	0.824935	2.73744	6.87566	121	1.02175	3.09698	8.40616
KCNJ9	1	160081538..160090563	ENSG00000162728	0	0	0	0	0	0	0	0	0	0	0	0	0	0	0	0	0	0	0	0	0	0	0	0
IGSF8	1	complement(160091340..160098943)	ENSG00000162729	255	5.29171	16.9878	14.6972	318	5.3329	17.4078	14.817	270	5.68568	17.8432	15.7428	170	4.12531	12.4423	13.2529	249	4.50689	14.9555	13.3753	280	6.64025	20.127	19.4523
ATP1A2	1	160115759..160143591	ENSG00000018625	24	0.229641	0.737206	1.38327	55	0.425285	1.38823	2.56268	38	0.368964	1.15791	2.21566	13	0.145456	0.43871	1.01346	19	0.158567	0.526184	1.02061	17	0.18589	0.563446	1.18103
ATP1A4	1	160151586..160186980	ENSG00000132681	0	0	0	0	0	0	0	0	0	0	0	0	0	0	0	0	0	0	0	0	0	0	0	0
CASQ1	1	160190575..160201886	ENSG00000143318	4	0.104373	0.335066	0.230545	4	0.084347	0.275328	0.186377	3	0.0794353	0.24929	0.17492	0	0	0	0	3	0.0682768	0.226568	0.161148	1	0.0298195	0.0903848	0.0694724
PEA15	1	160205337..160215376	ENSG00000162734	9874	184.841	593.387	569.099	11526	174.367	569.173	537.045	9918	188.405	591.266	578.286	6588	144.215	434.965	513.588	8776	143.292	475.497	471.413	7996	171.06	518.493	555.502
DCAF8	1	complement(160215715..160262549)	ENSG00000132716	1030	9.77448	31.3786	59.3652	1254	9.61688	31.3917	58.4291	966	9.30243	29.1936	56.3243	570	6.32533	19.0778	44.4362	937	7.75565	25.7361	50.332	712	7.72159	23.4046	49.4644
AL139011.2	1	complement(160216800..160285130)	ENSG00000258465	9	0.14617	0.469243	0.518725	25	0.328122	1.07107	1.16485	0	0	0	0	0	0	0	0	0	0	0	0	0	0	0	0
PEX19	1	complement(160276812..160286348)	ENSG00000162735	638	8.42952	27.0609	36.7719	784	8.37101	27.3249	36.5298	627	8.40644	26.3817	36.5583	596	9.20831	27.7731	46.4631	805	9.27683	30.784	43.2415	680	10.2674	31.1212	47.2413
COPA	1	complement(160288594..160343273)	ENSG00000122218	2283	22.1172	71.002	131.583	3101	24.2776	79.2477	144.489	2178	21.4114	67.1949	126.992	2124	24.0619	72.573	165.583	4235	35.7849	118.748	227.488	2881	31.8961	96.6793	200.15
NCSTN	1	160343316..160358952	ENSG00000162736	601	9.0383	29.0153	34.6393	866	10.5247	34.355	40.3506	652	9.94998	31.2258	38.016	553	9.72498	29.3314	43.1109	1012	13.2744	44.0493	54.3607	830	14.2646	43.237	57.6621
NHLH1	1	160367071..160372846	ENSG00000171786	2	0.0406758	0.13058	0.115272	3	0.0493069	0.160949	0.139783	1	0.0206381	0.064768	0.0583067	0	0	0	0	0	0	0	0	6	0.139453	0.422691	0.416835
VANGL2	1	160400564..160428670	ENSG00000162738	0	0	0	0	0	0	0	0	0	0	0	0	0	0	0	0	0	0	0	0	0	0	0	0
SLAMF6	1	complement(160485030..160523262)	ENSG00000162739	0	0	0	0	0	0	0	0	0	0	0	0	0	0	0	0	0	0	0	0	0	0	0	0
CD84	1	complement(160541095..160579516)	ENSG00000066294	0	0	0	0	0	0	0	0	0	0	0	0	0	0	0	0	0	0	0	0	0	0	0	0
SLAMF1	1	complement(160608106..160647295)	ENSG00000117090	0	0	0	0	0	0	0	0	0	0	0	0	0	0	0	0	0	0	0	0	0	0	0	0
CD48	1	complement(160678746..160711831)	ENSG00000117091	0	0	0	0	0	0	0	0	0	0	0	0	0	0	0	0	0	0	0	0	0	0	0	0
SLAMF7	1	160739057..160754821	ENSG00000026751	23	0.407389	1.30782	1.32563	38	0.543932	1.77552	1.77058	32	0.575167	1.80503	1.86581	28	0.57995	1.74918	2.18283	36	0.556167	1.84557	1.93378	53	1.07282	3.25179	3.68204
LY9	1	160796074..160828261	ENSG00000122224	0	0	0	0	0	0	0	0	0	0	0	0	0	0	0	0	0	0	0	0	0	0	0	0
CD244	1	complement(160830160..160862887)	ENSG00000122223	0	0	0	0	0	0	0	0	0	0	0	0	0	0	0	0	0	0	0	0	0	0	0	0
ITLN1	1	complement(160876540..160885180)	ENSG00000179914	0	0	0	0	0	0	0	0	0	0	0	0	1	0.0510167	0.153871	0.0779582	0	0	0	0	0	0	0	0
ITLN2	1	complement(160945025..160954809)	ENSG00000158764	0	0	0	0	0	0	0	0	0	0	0	0	0	0	0	0	0	0	0	0	0	0	0	0
F11R	1	complement(160995211..161021343)	ENSG00000158769	618	6.65393	21.3608	35.6191	697	6.06461	19.7963	32.4762	662	7.23287	22.6987	38.599	591	7.44096	22.4426	46.0733	968	9.09049	30.1656	51.9972	641	7.88712	23.9064	44.5318
AL591806.4	1	complement(160997957..161038962)	ENSG00000270149	15	0.368997	1.18458	0.864542	73	1.45123	4.73713	3.40138	0	0	0	0	0	0	0	0	10	0.214563	0.711998	0.537161	0	0	0	0
TSTD1	1	complement(161037631..161038977)	ENSG00000215845	0	0	0	0	1	0.0582076	0.190003	0.0465942	0	0	0	0	0	0	0	0	0	0	0	0	0	0	0	0
USF1	1	complement(161039251..161045977)	ENSG00000158773	433	12.1586	39.0323	24.9564	512	11.6184	37.9251	23.8562	463	13.1929	41.4029	26.996	492	16.1552	48.7256	38.3554	542	13.2745	44.0496	29.1141	457	14.665	44.4506	31.7489
ARHGAP30	1	complement(161046946..161069970)	ENSG00000186517	22	0.25267	0.811135	1.268	29	0.269159	0.878596	1.35123	20	0.23309	0.731501	1.16613	14	0.188023	0.567094	1.09141	29	0.290503	0.963996	1.55777	20	0.262501	0.795658	1.38945
NECTIN4	1	complement(161070998..161089558)	ENSG00000143217	1	0.0150388	0.0482783	0.0576361	3	0.0364597	0.119013	0.139783	2	0.0305214	0.0957847	0.116613	3	0.0527576	0.159122	0.233875	2	0.026234	0.087054	0.107432	3	0.0515589	0.156278	0.208417
KLHDC9	1	161098361..161100346	ENSG00000162755	0	0	0	0	0	0	0	0	1	0.0386322	0.121238	0.0583067	0	0	0	0	0	0	0	0	0	0	0	0
PFDN2	1	complement(161100556..161118055)	ENSG00000143256	1428	124.184	398.661	82.3044	1604	112.725	367.96	74.7371	1371	120.986	379.688	79.9385	1256	127.725	385.231	97.9155	1459	110.666	367.23	78.3718	1375	136.65	414.194	95.5246
NIT1	1	161118086..161125445	ENSG00000158793	222	3.64998	11.7174	12.7952	259	3.44126	11.2331	12.0679	197	3.28675	10.3147	11.4864	205	3.94133	11.8874	15.9814	256	3.67113	12.1822	13.7513	247	4.64093	14.067	17.1597
DEDD	1	complement(161120974..161132688)	ENSG00000158796	530	10.8898	34.9591	30.5472	614	10.1951	33.2793	28.6088	497	10.3625	32.5204	28.9784	398	9.56268	28.8419	31.0274	580	10.3943	34.4921	31.1554	446	10.4725	31.7428	30.9847
UFC1	1	161152776..161158856	ENSG00000143222	769	45.035	144.574	44.3222	868	41.0794	134.092	40.4438	728	43.2632	135.772	42.4473	817	55.9497	168.749	63.6918	818	41.783	138.651	43.9398	744	49.7929	150.926	51.6875
USP21	1	161159450..161165723	ENSG00000143258	232	5.02287	16.1247	13.3716	303	5.30135	17.3048	14.118	271	5.95382	18.6848	15.8011	131	3.31655	10.003	10.2125	252	4.75868	15.7911	13.5365	200	4.9484	14.9989	13.8945
PPOX	1	161166056..161178013	ENSG00000143224	73	1.17569	3.77426	4.20744	93	1.21041	3.95105	4.33326	102	1.66699	5.23146	5.94729	77	1.45014	4.37377	6.00278	81	1.13783	3.77573	4.35101	84	1.54603	4.68613	5.83568
B4GALT3	1	complement(161171310..161177968)	ENSG00000158850	786	16.9255	54.3354	45.302	906	15.7662	51.4646	42.2143	800	17.4813	54.861	46.6454	491	12.3638	37.2904	38.2775	666	12.5088	41.5089	35.7749	632	15.5528	47.1414	43.9066
ADAMTS4	1	complement(161184302..161199054)	ENSG00000158859	13	0.066137	0.212317	0.74927	24	0.0986717	0.322087	1.11826	12	0.0619505	0.194418	0.699681	10	0.0594912	0.179431	0.779582	31	0.137558	0.456467	1.6652	21	0.122093	0.370072	1.45892
NDUFS2	1	161197104..161214395	ENSG00000158864	1330	30.389	97.5566	76.6561	1576	29.1005	94.9908	73.4324	1392	32.275	101.288	81.163	1211	32.3564	97.59	94.4074	1518	30.2523	100.388	81.5411	1287	33.6058	101.861	89.411
FCER1G	1	161215234..161220699	ENSG00000158869	12	0.681276	2.18707	0.691634	17	0.779957	2.54596	0.792101	12	0.69133	2.16959	0.699681	17	1.12861	3.40398	1.32529	12	0.594216	1.97183	0.644594	8	0.519041	1.57325	0.555779
APOA2	1	complement(161222292..161223631)	ENSG00000158874	0	0	0	0	0	0	0	0	0	0	0	0	0	0	0	0	0	0	0	0	0	0	0	0
TOMM40L	1	161225939..161230746	ENSG00000158882	414	7.26863	23.3342	23.8614	465	6.59758	21.536	21.6663	425	7.57188	23.7627	24.7804	244	5.00949	15.1091	19.0218	321	4.91563	16.3119	17.2429	249	4.99599	15.1432	17.2986
NR1I3	1	complement(161229666..161238302)	ENSG00000143257	0	0	0	0	0	0	0	0	0	0	0	0	0	0	0	0	0	0	0	0	1	0.0266026	0.0806342	0.0694724
PCP4L1	1	161258745..161285450	ENSG00000248485	0	0	0	0	0	0	0	0	0	0	0	0	0	0	0	0	0	0	0	0	0	0	0	0
MPZ	1	complement(161304735..161309972)	ENSG00000158887	14	0.363665	1.16746	0.806906	23	0.482815	1.57602	1.07167	22	0.579907	1.81991	1.28275	23	0.698638	2.10716	1.79304	37	0.838294	2.78177	1.9875	24	0.71245	2.15948	1.66734
SDHC	1	161314257..161375340	ENSG00000143252	385	1.46025	4.6878	22.1899	372	1.14023	3.72196	17.333	362	1.39328	4.37251	21.107	167	0.740689	2.23399	13.019	216	0.714568	2.3712	11.6027	204	0.884237	2.68018	14.1724
CFAP126	1	complement(161364733..161367876)	ENSG00000188931	0	0	0	0	0	0	0	0	0	0	0	0	0	0	0	0	0	0	0	0	0	0	0	0
FCGR2A	1	161505430..161524013	ENSG00000143226	9	0.136018	0.436651	0.518725	8	0.0977063	0.318936	0.372754	11	0.168697	0.529418	0.641374	9	0.159055	0.479724	0.701624	9	0.118636	0.393678	0.483445	10	0.172712	0.523502	0.694724
HSPA6	1	161524540..161526894	ENSG00000173110	5	0.110412	0.354451	0.288181	5	0.089227	0.291257	0.232971	4	0.0896332	0.281294	0.233227	8	0.20658	0.623064	0.623665	12	0.231126	0.766963	0.644594	9	0.227122	0.688421	0.625252
FCGR3A	1	complement(161541759..161550737)	ENSG00000203747	0	0	0	0	0	0	0	0	0	0	0	0	1	0.0235705	0.0710908	0.0779582	0	0	0	0	0	0	0	0
FCGR2C	1	161581339..161605662	ENSG00000244682	0	0	0	0	0	0	0	0	0	0	0	0	0	0	0	0	0	0	0	0	0	0	0	0
FCGR3B	1	complement(161623196..161631963)	ENSG00000162747	1	0.0209609	0.06729	0.0576361	0	0	0	0	0	0	0	0	0	0	0	0	0	0	0	0	0	0	0	0
FCGR2B	1	161663147..161678654	ENSG00000072694	0	0	0	0	0	0	0	0	0	0	0	0	0	0	0	0	0	0	0	0	0	0	0	0
FCRLA	1	161706972..161714352	ENSG00000132185	29	0.638492	2.04972	1.67145	38	0.676115	2.20699	1.77058	23	0.513863	1.61265	1.34105	37	0.9526	2.87313	2.88445	46	0.883358	2.93131	2.47094	36	0.905795	2.74552	2.50101
FCRLB	1	161721563..161728143	ENSG00000162746	25	0.657613	2.11111	1.4409	44	0.935326	3.05312	2.05014	25	0.667318	2.09423	1.45767	28	0.861271	2.59767	2.18283	27	0.619464	2.05561	1.45034	23	0.691399	2.09567	1.59787
DUSP12	1	161749758..161757238	ENSG00000081721	422	13.5719	43.5692	24.3225	486	12.6312	41.231	22.6448	426	13.9027	43.6305	24.8387	342	12.8619	38.7926	26.6617	410	11.5009	38.1643	22.0236	320	11.7611	35.6486	22.2312
ATF6	1	161766320..161964070	ENSG00000118217	855	5.95227	19.1083	49.2789	1167	6.56549	21.4313	54.3754	845	5.96947	18.7339	49.2692	621	5.05545	15.2477	48.412	958	5.81706	19.3032	51.4601	716	5.69639	17.2661	49.7423
OLFML2B	1	complement(161983192..162023854)	ENSG00000162745	16	0.24365	0.782179	0.922178	17	0.209207	0.682898	0.792101	14	0.21634	0.678935	0.816294	18	0.320531	0.966752	1.40325	27	0.358618	1.19003	1.45034	23	0.400262	1.21322	1.59787
NOS1AP	1	162069691..162370475	ENSG00000198929	20	0.132918	0.4267	1.15272	32	0.171863	0.561	1.49101	18	0.121391	0.38096	1.04952	8	0.0621719	0.187516	0.623665	19	0.110136	0.365471	1.02061	8	0.0607593	0.184166	0.555779
AL512785.2	1	162365407..162383531	ENSG00000254706	3	0.13323	0.427702	0.172908	3	0.107667	0.351449	0.139783	0	0	0	0	2	0.103863	0.313261	0.155916	11	0.426083	1.4139	0.590877	5	0.253758	0.769158	0.347362
SPATA46	1	complement(162373203..162376854)	ENSG00000171722	0	0	0	0	2	0.0454826	0.148466	0.0931884	0	0	0	0	0	0	0	0	0	0	0	0	0	0	0	0
C1orf226	1	162378841..162386812	ENSG00000239887	38	0.458185	1.47089	2.19017	52	0.506688	1.65395	2.4229	46	0.562831	1.76632	2.68211	9	0.126897	0.382733	0.701624	35	0.368084	1.22144	1.88006	24	0.330704	1.00238	1.66734
SH2D1B	1	complement(162395268..162412138)	ENSG00000198574	1	0.0205468	0.0659606	0.0576361	0	0	0	0	0	0	0	0	0	0	0	0	0	0	0	0	0	0	0	0
UHMK1	1	162497251..162529631	ENSG00000152332	2324	14.081	45.2037	133.946	3149	15.4188	50.3305	146.725	2142	13.1698	41.3306	124.893	1715	12.151	36.6487	133.698	3479	18.3854	61.0097	186.878	2095	14.5062	43.9691	145.545
UAP1	1	162561506..162599842	ENSG00000117143	2060	45.0687	144.682	118.73	2573	45.4912	148.494	119.887	2043	45.3564	142.341	119.121	1313	33.5911	101.314	102.359	1975	37.6875	125.061	106.089	1472	36.8032	111.553	102.263
DDR2	1	162631373..162787405	ENSG00000162733	1541	7.71376	24.7632	88.8173	1906	7.71021	25.1679	88.8085	1487	7.5533	23.7044	86.7021	1056	6.18129	18.6433	82.3238	2042	8.9154	29.5846	109.688	1325	7.57966	22.9744	92.051
HSD17B7	1	162790702..162812817	ENSG00000132196	70	2.3516	7.54926	4.03453	103	2.7963	9.12775	4.7992	75	2.55676	8.02382	4.373	63	2.4749	7.46454	4.91137	70	2.0511	6.8063	3.76013	72	2.7642	8.37846	5.00202
CCDC190	1	complement(162824458..162868815)	ENSG00000185860	0	0	0	0	0	0	0	0	0	0	0	0	0	0	0	0	0	0	0	0	0	0	0	0
RGS4	1	163068775..163076802	ENSG00000117152	141	2.02111	6.48827	8.1267	201	2.32834	7.60022	9.36543	131	1.90548	5.97992	7.63818	139	2.32989	7.02718	10.8362	165	2.06289	6.84543	8.86316	117	1.91658	5.80927	8.12827
RGS5	1	complement(163111121..163321791)	ENSG00000143248	11	0.0938547	0.301298	0.633998	16	0.110322	0.360117	0.745507	11	0.0952399	0.298889	0.641374	11	0.109751	0.331018	0.85754	25	0.186048	0.617377	1.3429	17	0.165761	0.502433	1.18103
NUF2	1	163266576..163355764	ENSG00000143228	567	12.1044	38.8582	32.6797	649	11.1966	36.5481	30.2396	543	11.7631	36.9159	31.6605	375	9.36144	28.235	29.2343	500	9.31004	30.8942	26.8581	339	8.27046	25.0683	23.5512
PBX1	1	164555584..164899296	ENSG00000185630	5	0.0324417	0.104146	0.288181	10	0.0524341	0.171157	0.465942	7	0.0460887	0.144639	0.408147	8	0.0606981	0.183071	0.623665	12	0.0679105	0.225352	0.644594	13	0.0963934	0.292175	0.903142
LMX1A	1	complement(165201867..165356715)	ENSG00000162761	0	0	0	0	0	0	0	0	0	0	0	0	0	0	0	0	0	0	0	0	0	0	0	0
RXRG	1	complement(165400922..165445355)	ENSG00000143171	0	0	0	0	0	0	0	0	0	0	0	0	0	0	0	0	0	0	0	0	0	0	0	0
LRRC52	1	165544007..165563961	ENSG00000162763	0	0	0	0	0	0	0	0	0	0	0	0	0	0	0	0	0	0	0	0	0	0	0	0
MGST3	1	165631213..165661796	ENSG00000143198	704	20.7192	66.514	40.5758	874	20.787	67.8535	40.7233	734	21.9209	68.794	42.7971	796	27.3946	82.6247	62.0547	837	21.4856	71.2972	44.9604	755	25.3932	76.9685	52.4517
ALDH9A1	1	complement(165662216..165698863)	ENSG00000143149	890	17.1675	55.1121	51.2962	1088	16.96	55.3613	50.6945	826	16.1681	50.7401	48.1613	607	13.6917	41.2954	47.3206	909	15.2934	50.749	48.828	684	15.078	45.7024	47.5191
TMCO1	1	complement(165724293..165827755)	ENSG00000143183	235	2.18857	7.02586	13.5445	276	2.07721	6.78049	12.86	211	1.99405	6.25789	12.3027	1052	11.4567	34.5544	82.012	1232	10.0075	33.2085	66.1783	1067	11.356	34.4209	74.1271
UCK2	1	165827614..165911618	ENSG00000143179	1127	10.3567	33.2477	64.9559	1618	12.0159	39.2226	75.3894	1259	11.7405	36.8449	73.4082	823	8.844	26.6743	64.1596	1139	9.12941	30.2948	61.1827	873	9.16816	27.7893	60.6494
FAM78B	1	complement(166057426..166167001)	ENSG00000188859	25	0.22733	0.729788	1.4409	37	0.271893	0.887522	1.72399	31	0.28605	0.897703	1.80751	19	0.202033	0.60935	1.48121	29	0.230005	0.763241	1.55777	19	0.197443	0.598461	1.31998
POGK	1	166839447..166856344	ENSG00000143157	858	5.28166	16.9555	49.4518	1070	5.32288	17.3751	49.8558	821	5.12848	16.0946	47.8698	391	2.81457	8.48899	30.4816	707	3.79598	12.5965	37.9773	488	3.433	10.4056	33.9025
TADA1	1	complement(166856510..166876264)	ENSG00000152382	185	4.59005	14.7353	10.6627	204	4.09031	13.3517	9.50521	177	4.45638	13.9853	10.3203	85	2.46613	7.43808	6.62645	135	2.92147	9.69452	7.25168	107	3.03389	9.19592	7.43355
ILDR2	1	complement(166895711..166975540)	ENSG00000143195	7	0.0272476	0.0874719	0.403453	7	0.0220196	0.0718769	0.326159	4	0.0157999	0.0495843	0.233227	3	0.0136554	0.0411859	0.233875	4	0.0135804	0.0450648	0.214865	1	0.00444837	0.0134833	0.0694724
MAEL	1	166975582..167022214	ENSG00000143194	0	0	0	0	0	0	0	0	0	0	0	0	0	0	0	0	0	0	0	0	0	0	0	0
GPA33	1	complement(167052836..167166479)	ENSG00000143167	0	0	0	0	0	0	0	0	0	0	0	0	0	0	0	0	0	0	0	0	0	0	0	0
DUSP27	1	167094075..167129165	ENSG00000198842	0	0	0	0	0	0	0	0	0	0	0	0	0	0	0	0	0	0	0	0	0	0	0	0
POU2F1	1	167220876..167427345	ENSG00000143190	563	2.04429	6.56269	32.4491	686	2.01297	6.5708	31.9636	489	1.80179	5.65453	28.512	278	1.1804	3.5602	21.6724	520	1.64687	5.46492	27.9324	299	1.24072	3.76071	20.7723
CD247	1	complement(167430640..167518610)	ENSG00000198821	0	0	0	0	0	0	0	0	1	0.0313929	0.0985198	0.0583067	0	0	0	0	0	0	0	0	0	0	0	0
CREG1	1	complement(167529117..167553805)	ENSG00000143162	684	10.8249	34.7509	39.4231	815	10.4233	34.0242	37.9743	736	11.8198	37.0938	42.9137	772	14.2869	43.0906	60.1837	992	13.6931	45.4389	53.2864	891	16.1145	48.8442	61.8999
RCSD1	1	167630093..167708696	ENSG00000198771	2	0.0186328	0.059816	0.115272	0	0	0	0	0	0	0	0	2	0.0217886	0.0657163	0.155916	0	0	0	0	1	0.0106468	0.032271	0.0694724
MPZL1	1	167721192..167791919	ENSG00000197965	1375	14.3269	45.993	79.2497	1975	16.6302	54.2847	92.0235	1463	15.4688	48.5454	85.3027	1032	12.5742	37.925	80.4528	1856	16.8674	55.9724	99.6971	1280	15.2416	46.1982	88.9247
ADCY10	1	complement(167809386..167914215)	ENSG00000143199	2	0.0169367	0.0543711	0.115272	0	0	0	0	1	0.00859331	0.0269682	0.0583067	2	0.0198052	0.0597344	0.155916	0	0	0	0	8	0.0774209	0.234668	0.555779
MPC2	1	complement(167916675..167937072)	ENSG00000143158	555	10.941	35.1233	31.9881	674	10.7375	35.0496	31.4045	605	12.1026	37.9815	35.2756	599	13.8083	41.6471	46.6969	630	10.8324	35.9459	33.8412	568	12.7962	38.7861	39.4603
DCAF6	1	167935783..168075843	ENSG00000143164	1445	15.8435	50.8618	83.2842	1813	16.0643	52.4375	84.4753	1476	16.4223	51.5376	86.0607	986	12.6419	38.1291	76.8668	1427	13.6468	45.285	76.6529	1094	13.7079	41.5496	76.0028
GPR161	1	complement(168079543..168137667)	ENSG00000143147	187	1.06936	3.43292	10.778	300	1.38638	4.52547	13.9783	205	1.18959	3.73328	11.9529	165	1.10336	3.32784	12.8631	248	1.23696	4.10469	13.3216	175	1.14364	3.46646	12.1577
TIPRL	1	168178962..168202109	ENSG00000143155	540	8.81424	28.296	31.1235	644	8.49488	27.7292	30.0067	564	9.34185	29.3173	32.885	534	10.1926	30.7418	41.6297	671	9.55291	31.7001	36.0435	590	11.0056	33.3587	40.9887
SFT2D2	1	168225938..168253021	ENSG00000213064	447	2.09535	6.72661	25.7634	657	2.48882	8.12409	30.6124	454	2.15957	6.77733	26.4712	453	2.48313	7.48934	35.3151	725	2.96421	9.83634	38.9442	522	2.79634	8.47588	36.2646
TBX19	1	168280877..168314426	ENSG00000143178	8	0.134856	0.432924	0.461089	11	0.149849	0.489142	0.512536	14	0.239482	0.75156	0.816294	9	0.177409	0.535082	0.701624	8	0.117623	0.390318	0.429729	16	0.308228	0.934259	1.11156
XCL2	1	complement(168540768..168543997)	ENSG00000143185	0	0	0	0	0	0	0	0	0	0	0	0	0	0	0	0	0	0	0	0	0	0	0	0
XCL1	1	168576605..168582069	ENSG00000143184	0	0	0	0	0	0	0	0	0	0	0	0	0	0	0	0	0	0	0	0	0	0	0	0
DPT	1	complement(168695468..168729206)	ENSG00000143196	0	0	0	0	0	0	0	0	0	0	0	0	0	0	0	0	0	0	0	0	0	0	0	0
ATP1B1	1	169105697..169132722	ENSG00000143153	1514	27.4814	88.2223	87.2611	1903	27.9146	91.1196	88.6687	1451	26.7265	83.8753	84.603	713	15.134	45.6455	55.5842	1082	17.1302	56.8442	58.1209	842	17.4661	52.9408	58.4958
NME7	1	complement(169132531..169367948)	ENSG00000143156	938	27.7	88.9243	54.0627	952	22.7193	74.1609	44.3577	837	25.0822	78.7149	48.8027	603	20.8232	62.8046	47.0088	643	16.5619	54.9586	34.5395	543	18.3252	55.5448	37.7235
BLZF1	1	169367970..169396540	ENSG00000117475	429	5.84024	18.7487	24.7259	507	5.57778	18.2072	23.6233	402	5.55344	17.4282	23.4393	342	5.44442	16.4209	26.6617	536	6.36444	21.1196	28.7918	379	5.89635	17.8722	26.3301
CCDC181	1	complement(169394870..169460669)	ENSG00000117477	96	1.89897	6.09618	5.53307	103	1.64651	5.37458	4.7992	67	1.34488	4.22061	3.90655	31	0.717067	2.16274	2.4167	54	0.93167	3.09163	2.90067	48	1.08507	3.28892	3.33468
SLC19A2	1	complement(169463909..169485944)	ENSG00000117479	313	4.50644	14.4668	18.0401	435	5.06126	16.5211	20.2685	317	4.63139	14.5346	18.4832	170	2.86213	8.63246	13.2529	248	3.11432	10.3345	13.3216	173	2.84646	8.62782	12.0187
F5	1	complement(169511951..169586588)	ENSG00000198734	0	0	0	0	0	0	0	0	1	0.00570257	0.0178962	0.0583067	0	0	0	0	0	0	0	0	0	0	0	0
SELP	1	complement(169588849..169630193)	ENSG00000174175	0	0	0	0	0	0	0	0	0	0	0	0	0	0	0	0	0	0	0	0	0	0	0	0
C1orf112	1	169662007..169854080	ENSG00000000460	163	1.7474	5.60962	9.39469	208	1.80198	5.88206	9.69159	147	1.59914	5.01854	8.57109	129	1.61714	4.87744	10.0566	153	1.4306	4.74727	8.21857	152	1.86217	5.64436	10.5598
SELL	1	complement(169690665..169711702)	ENSG00000188404	5	0.106478	0.341823	0.288181	6	0.103258	0.337057	0.279565	4	0.0864399	0.271272	0.233227	6	0.149415	0.450649	0.467749	3	0.055723	0.18491	0.161148	2	0.0486734	0.147532	0.138945
SELE	1	complement(169722640..169764705)	ENSG00000007908	0	0	0	0	0	0	0	0	0	0	0	0	0	0	0	0	0	0	0	0	0	0	0	0
METTL18	1	complement(169792529..169794963)	ENSG00000171806	82	2.70751	8.69181	4.72616	99	2.64163	8.62288	4.61282	84	2.81448	8.83263	4.89776	54	2.08498	6.28849	4.20974	80	2.30393	7.64528	4.29729	60	2.26401	6.86236	4.16835
SCYL3	1	complement(169849631..169894267)	ENSG00000000457	73	0.558772	1.7938	4.20744	92	0.569088	1.85763	4.28667	77	0.598088	1.87697	4.48962	93	0.832427	2.51068	7.25011	135	0.901295	2.99083	7.25168	86	0.752281	2.28021	5.97463
KIFAP3	1	complement(169921326..170085208)	ENSG00000075945	292	3.31699	10.6484	16.8298	300	2.75399	8.98966	13.9783	286	3.29678	10.3462	16.6757	187	2.48402	7.49202	14.5782	294	2.91293	9.66619	15.7925	200	2.59634	7.86968	13.8945
METTL11B	1	170146001..170167790	ENSG00000203740	0	0	0	0	0	0	0	0	0	0	0	0	0	0	0	0	0	0	0	0	0	0	0	0
GORAB	1	170532129..170553446	ENSG00000120370	153	2.31769	7.44037	8.81833	137	1.67712	5.4745	6.3834	106	1.62942	5.11356	6.18051	129	2.2851	6.89206	10.0566	211	2.78784	9.25108	11.3341	188	3.25455	9.86476	13.0608
PRRX1	1	170662728..170739421	ENSG00000116132	56	0.375771	1.20632	3.22762	80	0.433816	1.41607	3.72754	55	0.374508	1.17531	3.20687	76	0.596349	1.79864	5.92482	142	0.831085	2.75785	7.62769	95	0.7285	2.20813	6.59988
MROH9	1	170935471..171064765	ENSG00000117501	0	0	0	0	0	0	0	0	0	0	0	0	0	0	0	0	0	0	0	0	0	0	0	0
FMO3	1	171090901..171117819	ENSG00000007933	0	0	0	0	0	0	0	0	0	0	0	0	0	0	0	0	0	0	0	0	0	0	0	0
FMO2	1	171185249..171212686	ENSG00000094963	0	0	0	0	0	0	0	0	0	0	0	0	0	0	0	0	0	0	0	0	0	0	0	0
FMO1	1	171248471..171285978	ENSG00000010932	0	0	0	0	1	0.0123279	0.0402412	0.0465942	0	0	0	0	0	0	0	0	0	0	0	0	0	0	0	0
FMO4	1	171314183..171342084	ENSG00000076258	47	1.06131	3.40707	2.7089	38	0.693437	2.26354	1.77058	31	0.710342	2.22925	1.80751	38	1.00341	3.02638	2.96241	35	0.689339	2.28748	1.88006	36	0.929001	2.81586	2.50101
PRRC2C	1	171485551..171593511	ENSG00000117523	4118	20.0593	64.3954	237.346	5847	23.0166	75.1315	272.436	3886	19.2085	60.2817	226.58	2888	16.4504	49.616	225.143	5553	23.5927	78.2894	298.286	3305	18.398	55.7655	229.606
MYOCOS	1	171600621..171638799	ENSG00000283683	0	0	0	0	0	0	0	0	0	0	0	0	0	0	0	0	0	0	0	0	0	0	0	0
MYOC	1	complement(171635417..171652688)	ENSG00000034971	0	0	0	0	0	0	0	0	0	0	0	0	0	0	0	0	0	0	0	0	1	0.0282463	0.0856164	0.0694724
VAMP4	1	complement(171700160..171742074)	ENSG00000117533	287	2.99341	9.60963	16.5416	332	2.79836	9.13447	15.4693	244	2.58248	8.10454	14.2268	253	3.08572	9.30682	19.7234	367	3.33866	11.0789	19.7138	306	3.64734	11.0553	21.2586
EEF1AKNMT	1	171781660..171814023	ENSG00000010165	659	10.1724	32.6559	37.9822	861	10.7404	35.059	40.1176	652	10.2128	32.0507	38.016	630	11.3718	34.2983	49.1137	869	11.6998	38.8242	46.6793	675	11.9072	36.0915	46.8939
DNM3	1	171841498..172418466	ENSG00000197959	28	0.133393	0.428225	1.61381	35	0.134748	0.439847	1.6308	36	0.174036	0.546173	2.09904	30	0.167127	0.50407	2.33875	53	0.220227	0.730796	2.84695	44	0.23955	0.726092	3.05679
PIGC	1	complement(172370189..172444086)	ENSG00000135845	254	5.02244	16.1233	14.6396	285	4.55414	14.8657	13.2793	209	4.19363	13.1608	12.1861	146	3.37587	10.1819	11.3819	191	3.2941	10.931	10.2598	148	3.34436	10.137	10.2819
C1orf105	1	172420685..172468831	ENSG00000180999	0	0	0	0	0	0	0	0	0	0	0	0	0	0	0	0	0	0	0	0	0	0	0	0
SUCO	1	172532349..172611833	ENSG00000094975	979	8.33529	26.7584	56.4258	1352	9.30239	30.3651	62.9953	1070	9.24452	29.0119	62.3882	769	7.65625	23.0919	59.9498	1322	9.81728	32.5774	71.0127	850	8.27042	25.0682	59.0516
FASLG	1	172659103..172666876	ENSG00000117560	3	0.0864333	0.277473	0.172908	0	0	0	0	1	0.0292363	0.0917516	0.0583067	0	0	0	0	2	0.0502588	0.166777	0.107432	0	0	0	0
Z98043.1	1	172752586..172752924	ENSG00000279061	0	0	0	0	0	0	0	0	0	0	0	0	0	0	0	0	0	0	0	0	0	0	0	0
TNFSF18	1	complement(173039960..173050963)	ENSG00000120337	0	0	0	0	0	0	0	0	0	0	0	0	1	0.0302848	0.0913418	0.0779582	0	0	0	0	0	0	0	0
TNFSF4	1	complement(173183731..173207331)	ENSG00000117586	1	0.0139048	0.0446381	0.0576361	2	0.0224737	0.0733594	0.0931884	0	0	0	0	2	0.0325197	0.0980825	0.155916	9	0.109152	0.362205	0.483445	0	0	0	0
PRDX6	1	173477330..173488815	ENSG00000117592	2536	78.0368	250.518	146.165	2846	70.7726	231.018	132.607	2368	73.9426	232.052	138.07	2491	89.6346	270.346	194.194	2802	75.2039	249.554	150.513	2375	83.5188	253.151	164.997
SLC9C2	1	complement(173500460..173603072)	ENSG00000162753	0	0	0	0	0	0	0	0	0	0	0	0	0	0	0	0	0	0	0	0	0	0	0	0
AL139142.2	1	complement(173596060..173669837)	ENSG00000285777	0	0	0	0	6	0.141184	0.460858	0.279565	0	0	0	0	10	0.340492	1.02696	0.779582	0	0	0	0	0	0	0	0
ANKRD45	1	complement(173608336..173669851)	ENSG00000183831	14	0.273705	0.878665	0.806906	18	0.284386	0.9283	0.838695	17	0.337262	1.05842	0.991214	8	0.182893	0.551622	0.623665	10	0.170521	0.565851	0.537161	9	0.20108	0.609486	0.625252
TEX50	1	173635338..173637130	ENSG00000232113	0	0	0	0	0	0	0	0	0	0	0	0	0	0	0	0	0	0	0	0	0	0	0	0
KLHL20	1	173714941..173786692	ENSG00000076321	162	2.46768	7.92189	9.33705	242	2.97899	9.7241	11.2758	160	2.47318	7.76153	9.32907	69	1.22906	3.70697	5.37911	117	1.55447	5.15829	6.28479	80	1.39262	4.22113	5.55779
CENPL	1	complement(173799550..173824720)	ENSG00000120334	144	3.03181	9.73291	8.2996	181	3.07963	10.0526	8.43355	128	2.73472	8.58231	7.46326	100	2.46202	7.42568	7.79582	140	2.57093	8.53129	7.52026	103	2.47826	7.51178	7.15566
DARS2	1	173824653..173858808	ENSG00000117593	349	3.96882	12.7409	20.115	467	4.29173	14.0092	21.7595	306	3.53118	11.0818	17.8419	203	2.6995	8.14194	15.8255	356	3.53108	11.7174	19.1229	244	3.171	9.6115	16.9513
ZBTB37	1	173868082..173903549	ENSG00000185278	188	0.5023	1.61251	10.8356	244	0.526835	1.71971	11.369	183	0.496157	1.55708	10.6701	134	0.41866	1.26272	10.4464	235	0.547639	1.81727	12.6233	132	0.403041	1.22164	9.17036
SERPINC1	1	complement(173903804..173917378)	ENSG00000117601	1	0.0325228	0.104407	0.0576361	1	0.0262826	0.0857925	0.0465942	2	0.0660057	0.207144	0.116613	2	0.0760624	0.229411	0.155916	1	0.0283668	0.0941316	0.0537161	0	0	0	0
RC3H1	1	complement(173931084..174022357)	ENSG00000135870	334	1.51644	4.86818	19.2505	518	1.9006	6.20398	24.1358	332	1.52961	4.80034	19.3578	281	1.49189	4.49969	21.9062	419	1.65927	5.50606	22.5071	387	2.00799	6.08634	26.8858
RABGAP1L	1	174159410..174995308	ENSG00000152061	400	1.33738	4.29334	23.0545	500	1.35097	4.40987	23.2971	391	1.32658	4.16319	22.7979	242	0.946154	2.85369	18.8659	337	0.982758	3.26116	18.1023	263	1.0049	3.0459	18.2713
GPR52	1	174447964..174449545	ENSG00000203737	0	0	0	0	2	0.0531301	0.173429	0.0931884	0	0	0	0	0	0	0	0	2	0.0573433	0.190286	0.107432	0	0	0	0
CACYBP	1	174999163..175012027	ENSG00000116161	2334	32.085	103.001	134.523	2588	28.7505	93.8481	120.586	2238	31.2193	97.9749	130.49	2089	33.5808	101.283	162.855	2372	28.4405	94.3761	127.415	2091	32.8492	99.5681	145.267
MRPS14	1	complement(175010789..175023425)	ENSG00000120333	281	6.62127	21.256	16.1958	320	6.09347	19.8905	14.9101	267	6.38423	20.0355	15.5679	306	8.43156	25.4304	23.8552	335	6.88496	22.8468	17.9949	285	7.6745	23.2619	19.7996
TNN	1	175067833..175148075	ENSG00000120332	0	0	0	0	0	0	0	0	0	0	0	0	0	0	0	0	0	0	0	0	0	0	0	0
KIAA0040	1	complement(175156986..175192999)	ENSG00000235750	26	0.291653	0.936283	1.49854	35	0.317279	1.03567	1.6308	28	0.318724	1.00024	1.63259	14	0.183643	0.553883	1.09141	27	0.264167	0.876605	1.45034	23	0.294844	0.89369	1.59787
TNR	1	complement(175315194..175743616)	ENSG00000116147	0	0	0	0	0	0	0	0	0	0	0	0	0	0	0	0	0	0	0	0	0	0	0	0
COP1	1	complement(175944831..176207286)	ENSG00000143207	532	8.80807	28.2762	30.6624	711	9.51303	31.0527	33.1285	543	9.12287	28.6301	31.6605	491	9.5061	28.6713	38.2775	606	8.75112	29.0395	32.552	463	8.76033	26.5531	32.1657
PAPPA2	1	176463171..176845601	ENSG00000116183	239	1.18812	3.81419	13.775	335	1.34583	4.39308	15.6091	249	1.2561	3.94201	14.5184	222	1.29053	3.89236	17.3067	410	1.77775	5.89922	22.0236	260	1.47709	4.47716	18.0628
ASTN1	1	complement(176857302..177164973)	ENSG00000152092	1	0.00677754	0.0217576	0.0576361	1	0.00547712	0.0178786	0.0465942	1	0.00687756	0.0215837	0.0583067	1	0.00792544	0.0239039	0.0779582	0	0	0	0	0	0	0	0
BRINP2	1	177170958..177282422	ENSG00000198797	0	0	0	0	0	0	0	0	0	0	0	0	0	0	0	0	0	0	0	0	0	0	0	0
SEC16B	1	complement(177923956..177984303)	ENSG00000120341	22	0.220102	0.706583	1.268	47	0.379996	1.24039	2.18993	24	0.243655	0.764656	1.39936	41	0.479663	1.44671	3.19629	111	0.968603	3.21418	5.96249	63	0.720297	2.18327	4.37676
RASAL2	1	178094141..178484147	ENSG00000075391	867	2.94824	9.46463	49.9705	1317	3.61918	11.8138	61.3645	912	3.14704	9.87628	53.1757	460	1.82917	5.51694	35.8608	898	2.66344	8.83827	48.2371	611	2.37441	7.197	42.4477
CLEC20A	1	complement(178479247..178499634)	ENSG00000188585	0	0	0	0	0	0	0	0	0	0	0	0	0	0	0	0	0	0	0	0	0	0	0	0
TEX35	1	178513109..178548602	ENSG00000240021	3	0.0389349	0.124991	0.172908	3	0.0314644	0.102707	0.139783	3	0.0395095	0.123992	0.17492	3	0.0455293	0.13732	0.233875	0	0	0	0	3	0.0444948	0.134867	0.208417
RALGPS2	1	178725147..178921841	ENSG00000116191	801	5.2069	16.7155	46.1665	1071	5.62622	18.3653	49.9024	744	4.90775	15.4019	43.3802	215	1.63432	4.92926	16.761	443	2.51173	8.33485	23.7962	254	1.88691	5.71935	17.646
ANGPTL1	1	complement(178849535..178871077)	ENSG00000116194	1	0.0144536	0.0463998	0.0576361	2	0.0233607	0.0762547	0.0931884	1	0.0146669	0.0460288	0.0583067	0	0	0	0	0	0	0	0	1	0.0165176	0.0500658	0.0694724
FAM20B	1	179025804..179076567	ENSG00000116199	1631	14.0289	45.0363	94.0045	2213	15.3826	50.2124	103.113	1560	13.6162	42.7314	90.9585	864	8.69029	26.2107	67.3559	1531	11.4859	38.1146	82.2394	1058	10.3998	31.5225	73.5018
TOR3A	1	179082070..179098023	ENSG00000186283	395	7.59674	24.3875	22.7663	463	7.196	23.4894	21.5731	371	7.24047	22.7226	21.6318	248	5.57742	16.822	19.3336	381	6.39112	21.2081	20.4658	271	5.95621	18.0537	18.827
ABL2	1	complement(179099330..179229684)	ENSG00000143322	1823	7.63189	24.5003	105.071	2586	8.74891	28.5584	120.493	1666	7.07755	22.2113	97.139	1492	7.30409	22.0298	116.314	2711	9.89913	32.849	145.624	1711	8.18589	24.812	118.867
SOAT1	1	179293714..179358680	ENSG00000057252	916	6.80024	21.8305	52.7947	1097	6.58136	21.4831	51.1138	768	5.78566	18.157	44.7796	798	6.92761	20.8943	62.2106	1319	8.54074	28.3413	70.8516	1009	8.56033	25.9469	70.0977
AXDND1	1	179365720..179554735	ENSG00000162779	4	0.0538623	0.172912	0.230545	1	0.0108819	0.035521	0.0465942	1	0.0136643	0.0428824	0.0583067	0	0	0	0	0	0	0	0	0	0	0	0
NPHS2	1	complement(179550539..179575952)	ENSG00000116218	0	0	0	0	0	0	0	0	0	0	0	0	0	0	0	0	0	0	0	0	0	0	0	0
TDRD5	1	179591613..179691272	ENSG00000162782	0	0	0	0	0	0	0	0	0	0	0	0	0	0	0	0	0	0	0	0	0	0	0	0
FAM163A	1	179743163..179816198	ENSG00000143340	0	0	0	0	0	0	0	0	1	0.0181408	0.0569308	0.0583067	0	0	0	0	0	0	0	0	0	0	0	0
TOR1AIP2	1	complement(179839967..179877803)	ENSG00000169905	886	3.12716	10.039	51.0656	1141	3.25448	10.6234	53.164	852	3.05154	9.57657	49.6773	623	2.57132	7.75534	48.5679	847	2.60748	8.6526	45.4976	679	2.73878	8.30141	47.1718
TOR1AIP1	1	179882042..179925000	ENSG00000143337	612	3.43106	11.0146	35.2733	847	3.83742	12.5262	39.4653	639	3.6353	11.4086	37.258	497	3.25825	9.82718	38.7452	780	3.81411	12.6566	41.8986	567	3.6327	11.011	39.3909
CEP350	1	179954773..180114875	ENSG00000135837	669	2.53281	8.13098	38.5586	976	2.98612	9.74736	45.4759	586	2.25132	7.06526	34.1677	337	1.49196	4.4999	26.2719	809	2.67145	8.86486	43.4563	508	2.19791	6.66202	35.292
QSOX1	1	180154869..180204030	ENSG00000116260	5451	30.5599	98.1053	314.175	6420	29.0865	94.945	299.135	5568	31.6766	99.4099	324.652	4666	30.5895	92.2608	363.753	6307	30.8405	102.34	338.788	5413	34.6804	105.119	376.054
LHX4	1	180230264..180278984	ENSG00000121454	41	0.364037	1.16865	2.36308	88	0.631429	2.06113	4.10029	70	0.6307	1.97931	4.08147	15	0.155742	0.469731	1.16937	53	0.410449	1.36202	2.84695	19	0.192791	0.584361	1.31998
ACBD6	1	complement(180269653..180502954)	ENSG00000230124	921	9.03522	29.0054	53.0829	1020	8.08648	26.3961	47.5261	892	8.87987	27.8675	52.0096	594	6.81424	20.5524	46.3072	597	5.10829	16.9512	32.0685	537	6.02038	18.2482	37.3067
XPR1	1	180632022..180890279	ENSG00000143324	532	3.26098	10.4686	30.6624	677	3.35355	10.9468	31.5443	511	3.17848	9.97496	29.7947	272	1.94965	5.88033	21.2046	504	2.69457	8.94157	27.0729	357	2.50078	7.58002	24.8017
KIAA1614	1	180912897..180951614	ENSG00000135835	16	0.0813437	0.261134	0.922178	24	0.0986041	0.321866	1.11826	22	0.113498	0.356189	1.28275	22	0.130791	0.394478	1.71508	20	0.0886861	0.294293	1.07432	20	0.116199	0.352208	1.38945
STX6	1	complement(180972712..181023121)	ENSG00000135823	585	5.99574	19.2479	33.7171	687	5.69015	18.5739	32.0102	580	6.03222	18.9308	33.8179	373	4.47041	13.4832	29.0784	582	5.20273	17.2646	31.2628	411	4.81392	14.5913	28.5532
MR1	1	181033425..181061938	ENSG00000153029	116	0.76749	2.46384	6.68579	115	0.614883	2.00712	5.35833	124	0.832528	2.6127	7.23003	167	1.29206	3.89697	13.019	192	1.10799	3.67674	10.3135	196	1.48198	4.49196	13.6166
IER5	1	181088700..181092900	ENSG00000162783	1154	14.2853	45.8596	66.5121	1556	15.5659	50.8106	72.5006	1383	17.3728	54.5206	80.6382	735	10.6395	32.0899	57.2993	1062	11.4665	38.0501	57.0465	961	13.595	41.2072	66.763
CACNA1E	1	181317690..181808084	ENSG00000198216	0	0	0	0	0	0	0	0	0	0	0	0	0	0	0	0	0	0	0	0	2	0.00682635	0.0206911	0.138945
ZNF648	1	complement(182054570..182061712)	ENSG00000179930	0	0	0	0	0	0	0	0	0	0	0	0	0	0	0	0	0	0	0	0	0	0	0	0
GLUL	1	complement(182381704..182392206)	ENSG00000135821	377	3.53507	11.3485	21.7288	467	3.53878	11.5514	21.7595	360	3.42549	10.7501	20.9904	282	3.09213	9.32615	21.9842	379	3.09969	10.2859	20.3584	254	2.72183	8.25005	17.646
TEDDM1	1	complement(182398117..182400667)	ENSG00000203730	0	0	0	0	0	0	0	0	0	0	0	0	0	0	0	0	0	0	0	0	0	0	0	0
RGSL1	1	182409192..182560599	ENSG00000121446	0	0	0	0	0	0	0	0	0	0	0	0	0	0	0	0	0	0	0	0	0	0	0	0
RNASEL	1	complement(182573634..182589256)	ENSG00000135828	69	0.585841	1.8807	3.97689	71	0.487157	1.59019	3.30819	66	0.56864	1.78455	3.84824	50	0.496424	1.49726	3.89791	63	0.466545	1.54817	3.38412	40	0.388116	1.1764	2.7789
RGS16	1	complement(182598623..182604389)	ENSG00000143333	1	0.0215964	0.0693299	0.0576361	0	0	0	0	1	0.0219151	0.0687756	0.0583067	0	0	0	0	0	0	0	0	0	0	0	0
RGS8	1	complement(182641816..182684576)	ENSG00000135824	0	0	0	0	0	0	0	0	0	0	0	0	0	0	0	0	0	0	0	0	0	0	0	0
NPL	1	182789293..182830384	ENSG00000135838	19	0.3115	0.999994	1.09509	36	0.476965	1.55692	1.67739	26	0.432554	1.35747	1.51597	30	0.575144	1.73469	2.33875	29	0.41469	1.3761	1.55777	26	0.487133	1.47653	1.80628
DHX9	1	182839347..182887982	ENSG00000135829	3969	45.939	147.476	228.758	5106	47.7597	155.899	237.91	4121	48.4023	151.9	240.282	2661	36.0161	108.628	207.447	4538	45.8128	152.024	243.764	3184	42.1157	127.655	221.2
SHCBP1L	1	complement(182899865..182953525)	ENSG00000157060	0	0	0	0	0	0	0	0	0	0	0	0	0	0	0	0	0	0	0	0	0	0	0	0
LAMC1	1	183023420..183145592	ENSG00000135862	1319	8.56774	27.5047	76.0221	1670	8.76633	28.6153	77.8123	1203	7.92957	24.8852	70.143	1569	11.9178	35.9452	122.316	3131	17.7389	58.8642	168.185	2043	15.1656	45.968	141.932
LAMC2	1	183186238..183245127	ENSG00000058085	176	1.4542	4.66835	10.144	197	1.3154	4.29375	9.17906	160	1.34151	4.21002	9.32907	173	1.67151	5.04142	13.4868	218	1.57105	5.21331	11.7101	175	1.65241	5.00857	12.1577
NMNAT2	1	complement(183248237..183418380)	ENSG00000157064	143	1.31714	4.22836	8.24197	173	1.28772	4.20342	8.06079	120	1.12161	3.51991	6.99681	120	1.2925	3.89829	9.35498	170	1.36574	4.53202	9.13174	129	1.35786	4.11577	8.96194
SMG7	1	183472216..183598246	ENSG00000116698	1890	14.2199	45.6494	108.932	2462	14.9693	48.8632	114.715	1748	13.3456	41.8821	101.92	877	7.71586	23.2718	68.3693	1617	10.6112	35.212	86.859	1096	9.42354	28.5634	76.1418
NCF2	1	complement(183555563..183590876)	ENSG00000116701	57	1.19141	3.82474	3.28526	66	1.11484	3.63908	3.07522	63	1.33626	4.19354	3.67332	20	0.488842	1.47439	1.55916	28	0.510466	1.69391	1.50405	33	0.788263	2.38928	2.29259
ARPC5	1	complement(183620846..183635783)	ENSG00000162704	2448	17.4991	56.1766	141.093	2974	17.1801	56.0797	138.571	2325	16.8651	52.9275	135.563	2077	17.3617	52.3645	161.919	2680	16.7094	55.448	143.959	2104	17.1878	52.0973	146.17
RGL1	1	183636085..183928531	ENSG00000143344	191	1.87234	6.0107	11.0085	311	2.46372	8.04216	14.4908	234	2.32772	7.30502	13.6438	122	1.3985	4.21801	9.5109	270	2.30854	7.66059	14.5034	163	1.82604	5.53484	11.324
APOBEC4	1	complement(183646275..183653316)	ENSG00000173627	1	0.018693	0.0600095	0.0576361	0	0	0	0	0	0	0	0	1	0.0218591	0.0659289	0.0779582	0	0	0	0	0	0	0	0
COLGALT2	1	complement(183929854..184037729)	ENSG00000198756	12	0.0872795	0.28019	0.691634	25	0.146944	0.479658	1.16485	10	0.0738063	0.231625	0.583067	18	0.153093	0.461742	1.40325	40	0.253754	0.84205	2.14865	17	0.141303	0.428298	1.18103
TSEN15	1	184051651..184123978	ENSG00000198860	849	5.62654	18.0626	48.9331	938	5.02361	16.3982	43.7054	821	5.52127	17.3273	47.8698	666	5.1613	15.567	51.9201	852	4.92487	16.3425	45.7661	667	5.05161	15.3118	46.3381
C1orf21	1	184387029..184629019	ENSG00000116667	140	0.702825	2.25625	8.06906	252	1.02235	3.33719	11.7417	148	0.753952	2.36611	8.62939	109	0.639878	1.92993	8.49744	200	0.875732	2.906	10.7432	112	0.642551	1.94761	7.78091
EDEM3	1	complement(184690237..184754907)	ENSG00000116406	261	1.95746	6.28396	15.043	348	2.10917	6.88483	16.2148	222	1.68954	5.30225	12.9441	86	0.754229	2.27482	6.7044	184	1.20363	3.99409	9.88377	109	0.934222	2.83169	7.5725
NIBAN1	1	complement(184790724..184974508)	ENSG00000135842	2409	17.419	55.9196	138.845	2821	16.4843	53.8085	131.442	2120	15.5556	48.8177	123.61	1464	12.3788	37.3357	114.131	2774	17.4951	58.0551	149.009	1843	15.2294	46.1613	128.038
RNF2	1	185045526..185102603	ENSG00000121481	182	2.60092	8.34961	10.4898	242	2.7948	9.12286	11.2758	164	2.37827	7.46368	9.5623	162	2.70721	8.16519	12.6292	260	3.24078	10.7541	13.9662	216	3.5276	10.6924	15.006
TRMT1L	1	complement(185118101..185157072)	ENSG00000121486	207	2.41094	7.73973	11.9307	210	1.97658	6.45202	9.78478	164	1.93831	6.08294	9.5623	129	1.75694	5.29909	10.0566	256	2.60062	8.62983	13.7513	172	2.28936	6.9392	11.9493
SWT1	1	185157080..185291781	ENSG00000116668	47	0.600833	1.92883	2.7089	44	0.454557	1.48378	2.05014	37	0.479977	1.5063	2.15735	33	0.493312	1.48787	2.57262	52	0.579804	1.92401	2.79324	44	0.642805	1.94838	3.05679
AL356273.6	1	complement(185292384..185294372)	ENSG00000279838	0	0	0	0	0	0	0	0	0	0	0	0	0	0	0	0	0	0	0	0	0	0	0	0
IVNS1ABP	1	complement(185296388..185317273)	ENSG00000116679	782	8.62506	27.6887	45.0715	948	8.44975	27.5819	44.1713	699	7.82339	24.552	40.7564	716	9.23464	27.8525	55.8181	1026	9.87017	32.7529	55.1127	700	8.82315	26.7435	48.6307
AL133383.4	1	185518651..185520986	ENSG00000279401	0	0	0	0	0	0	0	0	0	0	0	0	0	0	0	0	0	0	0	0	0	0	0	0
HMCN1	1	185734391..186190949	ENSG00000143341	17	0.0481309	0.154513	0.979814	24	0.0549119	0.179245	1.11826	12	0.0344762	0.108196	0.699681	17	0.0562828	0.169754	1.32529	31	0.0765524	0.254029	1.6652	17	0.055004	0.166721	1.18103
PRG4	1	186296279..186314562	ENSG00000116690	0	0	0	0	0	0	0	0	0	0	0	0	1	0.0120563	0.0363629	0.0779582	4	0.0359703	0.119363	0.214865	2	0.0235647	0.0714262	0.138945
TPR	1	complement(186311652..186375693)	ENSG00000047410	1922	10.1443	32.5658	110.777	2658	11.3371	37.007	123.847	1950	10.444	32.7761	113.698	1056	6.51754	19.6575	82.3238	2319	10.6756	35.4255	124.568	1511	9.11388	27.6248	104.973
ODR4	1	186375838..186421378	ENSG00000157181	341	4.6386	14.8911	19.6539	380	4.17731	13.6357	17.7058	322	4.44479	13.949	18.7748	234	3.7222	11.2265	18.2422	352	4.17635	13.8587	18.9081	248	3.85527	11.6856	17.2292
OCLM	1	186401046..186401180	ENSG00000262180	0	0	0	0	0	0	0	0	0	0	0	0	0	0	0	0	0	0	0	0	0	0	0	0
PDC	1	complement(186443566..186461114)	ENSG00000116703	0	0	0	0	0	0	0	0	0	0	0	0	0	0	0	0	0	0	0	0	0	0	0	0
PTGS2	1	complement(186671791..186680423)	ENSG00000073756	154	1.77575	5.70061	8.87597	172	1.60276	5.23178	8.0142	162	1.89556	5.9488	9.44569	107	1.44277	4.35151	8.34153	236	2.37353	7.87625	12.677	166	2.18745	6.63032	11.5324
PLA2G4A	1	186828949..186988981	ENSG00000116711	53	0.957351	3.07334	3.05472	82	1.19699	3.90724	3.82072	51	0.934821	2.93373	2.97364	77	1.62644	4.90549	6.00278	106	1.67003	5.54176	5.69391	64	1.32113	4.00443	4.44624
BRINP3	1	complement(190097658..190478404)	ENSG00000162670	0	0	0	0	0	0	0	0	0	0	0	0	0	0	0	0	0	0	0	0	0	0	0	0
RGS18	1	192158462..192185815	ENSG00000150681	0	0	0	0	1	0.0195925	0.0639544	0.0465942	1	0.0246021	0.0772083	0.0583067	0	0	0	0	0	0	0	0	0	0	0	0
RGS21	1	192316992..192367285	ENSG00000253148	0	0	0	0	0	0	0	0	0	0	0	0	0	0	0	0	0	0	0	0	0	0	0	0
RGS1	1	192575763..192580024	ENSG00000090104	0	0	0	0	1	0.0218657	0.0713747	0.0465942	0	0	0	0	0	0	0	0	0	0	0	0	0	0	0	0
RGS13	1	192636138..192660306	ENSG00000127074	0	0	0	0	0	0	0	0	0	0	0	0	0	0	0	0	0	0	0	0	0	0	0	0
AL136454.1	1	192716132..192716653	ENSG00000231767	1	0.0996246	0.319821	0.0576361	1	0.0805094	0.262801	0.0465942	1	0.101095	0.317264	0.0583067	1	0.116498	0.351368	0.0779582	2	0.173787	0.576691	0.107432	0	0	0	0
RGS2	1	192809039..192812275	ENSG00000116741	77	2.97056	9.53626	4.43798	118	3.67883	12.0085	5.49811	96	3.75821	11.7943	5.59744	75	3.38345	10.2048	5.84686	61	2.05257	6.8112	3.27668	57	2.513	7.61706	3.95993
UCHL5	1	complement(193012250..193060080)	ENSG00000116750	801	6.46118	20.7421	46.1665	880	5.73643	18.725	41.0029	686	5.61521	17.6221	39.9984	531	5.0087	15.1067	41.3958	690	4.85457	16.1092	37.0641	505	4.65523	14.1103	35.0836
RO60	1	193059422..193091777	ENSG00000116747	372	2.13975	6.86916	21.4406	424	1.97091	6.4335	19.7559	297	1.73356	5.4404	17.3171	267	1.79591	5.41662	20.8148	399	2.00178	6.64263	21.4327	251	1.64993	5.00104	17.4376
GLRX2	1	complement(193090866..193106114)	ENSG00000023572	367	3.07335	9.86624	21.1525	422	2.85587	9.3222	19.6627	386	3.28016	10.2941	22.5064	341	3.33927	10.0715	26.5837	383	2.79747	9.28306	20.5733	293	2.80404	8.49921	20.3554
CDC73	1	193121958..193254815	ENSG00000134371	665	5.30572	17.0327	38.328	773	4.98405	16.2691	36.0173	590	4.7768	14.9909	34.401	346	3.22812	9.73632	26.9735	645	4.48853	14.8946	34.6469	456	4.15775	12.6024	31.6794
B3GALT2	1	complement(193178730..193186613)	ENSG00000162630	1	0.0146573	0.0470537	0.0576361	1	0.011845	0.0386646	0.0465942	0	0	0	0	0	0	0	0	0	0	0	0	0	0	0	0
KCNT2	1	complement(196225779..196609225)	ENSG00000162687	4	0.029439	0.0945069	0.230545	3	0.0178429	0.0582432	0.139783	2	0.0149367	0.0468757	0.116613	2	0.0172125	0.0519146	0.155916	6	0.0385156	0.127809	0.322297	4	0.0336429	0.101974	0.27789
CFH	1	196652043..196747504	ENSG00000000971	12	0.148195	0.475744	0.691634	14	0.13972	0.456079	0.652319	14	0.175446	0.550597	0.816294	6	0.0866472	0.261336	0.467749	14	0.1508	0.500411	0.752026	5	0.0705655	0.213889	0.347362
CFHR3	1	196774795..196795406	ENSG00000116785	0	0	0	0	0	0	0	0	0	0	0	0	0	0	0	0	0	0	0	0	0	0	0	0
CFHR1	1	196819757..196832189	ENSG00000244414	0	0	0	0	0	0	0	0	0	0	0	0	0	0	0	0	0	0	0	0	0	0	0	0
CFHR4	1	196888014..196918713	ENSG00000134365	0	0	0	0	0	0	0	0	0	0	0	0	0	0	0	0	0	0	0	0	0	0	0	0
CFHR2	1	196943738..196959622	ENSG00000080910	0	0	0	0	0	0	0	0	0	0	0	0	0	0	0	0	0	0	0	0	0	0	0	0
CFHR5	1	196977556..197009678	ENSG00000134389	0	0	0	0	0	0	0	0	0	0	0	0	0	0	0	0	0	0	0	0	0	0	0	0
F13B	1	complement(197038741..197067267)	ENSG00000143278	0	0	0	0	0	0	0	0	0	0	0	0	0	0	0	0	0	0	0	0	0	0	0	0
ASPM	1	complement(197084127..197146694)	ENSG00000066279	1379	6.58648	21.1443	79.4802	1911	7.37615	24.0774	89.0415	1349	6.53828	20.5189	78.6558	609	3.4014	10.2589	47.4765	1371	5.71147	18.9528	73.6448	751	4.0992	12.4249	52.1738
ZBTB41	1	complement(197153680..197200542)	ENSG00000177888	179	1.09799	3.52482	10.3169	280	1.38798	4.53067	13.0464	181	1.12664	3.53571	10.5535	131	0.939651	2.83407	10.2125	269	1.43919	4.77576	14.4496	175	1.22674	3.71832	12.1577
CRB1	1	197268204..197478455	ENSG00000134376	0	0	0	0	0	0	0	0	0	0	0	0	0	0	0	0	0	0	0	0	2	0.0103845	0.031476	0.138945
DENND1B	1	complement(197504748..197775696)	ENSG00000213047	224	1.23439	3.9627	12.9105	278	1.23802	4.04118	12.9532	164	0.917085	2.87807	9.5623	94	0.605735	1.82695	7.32807	168	0.807485	2.67953	9.02431	106	0.667543	2.02337	7.36408
C1orf53	1	197902630..197907367	ENSG00000203724	17	1.46127	4.69106	0.979814	14	0.9725	3.17446	0.652319	8	0.697805	2.18991	0.466454	21	2.11083	6.36645	1.63712	37	2.77399	9.20514	1.9875	26	2.55403	7.74142	1.80628
LHX9	1	197911902..197935478	ENSG00000143355	1	0.00537621	0.017259	0.0576361	8	0.0347573	0.113456	0.372754	4	0.0218222	0.0684841	0.233227	2	0.0125735	0.0379229	0.155916	3	0.0140676	0.0466814	0.161148	0	0	0	0
NEK7	1	198156994..198322420	ENSG00000151414	715	7.45895	23.9452	41.2098	832	7.01415	22.8958	38.7664	656	6.94446	21.7936	38.2492	222	2.70817	8.1681	17.3067	456	4.14914	13.7684	24.4946	284	3.38579	10.2626	19.7302
ATP6V1G3	1	complement(198523222..198540945)	ENSG00000151418	0	0	0	0	0	0	0	0	0	0	0	0	0	0	0	0	0	0	0	0	0	0	0	0
PTPRC	1	198638457..198757476	ENSG00000081237	0	0	0	0	0	0	0	0	0	0	0	0	0	0	0	0	2	0.0116513	0.0386633	0.107432	0	0	0	0
NR5A2	1	200027614..200177420	ENSG00000116833	1	0.00689434	0.0221326	0.0576361	0	0	0	0	2	0.0139922	0.0439114	0.116613	0	0	0	0	1	0.00601333	0.0199544	0.0537161	0	0	0	0
ZNF281	1	complement(200404940..200410056)	ENSG00000162702	669	7.1074	22.8166	38.5586	897	7.70117	25.1384	41.795	605	6.52232	20.4689	35.2756	350	4.34814	13.1144	27.2854	658	6.09722	20.2328	35.3452	400	4.8564	14.7201	27.789
KIF14	1	complement(200551497..200620751)	ENSG00000118193	645	4.59866	14.7629	37.1753	897	5.16825	16.8704	41.795	597	4.31925	13.555	34.8091	246	2.05096	6.1859	19.1777	458	2.84812	9.45113	24.602	290	2.36287	7.16201	20.147
DDX59	1	complement(200623896..200669907)	ENSG00000118197	159	1.87498	6.01916	9.16415	171	1.62958	5.31931	7.96761	167	1.99838	6.27146	9.73722	147	2.02706	6.11381	11.4599	210	2.15993	7.16745	11.2804	142	1.91363	5.80033	9.86509
CAMSAP2	1	200739558..200860704	ENSG00000118200	1235	8.35719	26.8287	71.1806	1831	10.0129	32.6845	85.314	1163	7.98612	25.0626	67.8107	513	4.0594	12.2435	39.9925	1023	6.03797	20.0362	54.9516	560	4.33063	13.1264	38.9046
GPR25	1	200872981..200874178	ENSG00000170128	0	0	0	0	0	0	0	0	0	0	0	0	0	0	0	0	0	0	0	0	0	0	0	0
INAVA	1	200891048..200915742	ENSG00000163362	0	0	0	0	4	0.035124	0.114653	0.186377	0	0	0	0	0	0	0	0	0	0	0	0	1	0.0124175	0.0376383	0.0694724
KIF21B	1	complement(200969390..201023700)	ENSG00000116852	696	3.64279	11.6943	40.1148	876	3.70518	12.0946	40.8165	569	3.02204	9.484	33.1765	331	2.02584	6.11012	25.8042	686	3.13164	10.3919	36.8493	424	2.53607	7.687	29.4563
CACNA1S	1	complement(201039512..201112451)	ENSG00000081248	0	0	0	0	0	0	0	0	0	0	0	0	0	0	0	0	0	0	0	0	0	0	0	0
ASCL5	1	complement(201113953..201127184)	ENSG00000232237	0	0	0	0	0	0	0	0	0	0	0	0	1	0.0300157	0.0905303	0.0779582	0	0	0	0	0	0	0	0
TMEM9	1	complement(201134772..201171574)	ENSG00000116857	620	14.6424	47.0058	35.7344	667	12.7299	41.5534	31.0783	571	13.6842	42.9447	33.2931	410	11.3228	34.1507	31.9629	514	10.5878	35.1342	27.6101	420	11.3355	34.3585	29.1784
IGFN1	1	201190824..201228952	ENSG00000163395	50	0.216864	0.69619	2.88181	56	0.196284	0.640717	2.60927	42	0.184854	0.580124	2.44888	25	0.126797	0.382432	1.94895	58	0.219416	0.728103	3.11554	29	0.143743	0.435694	2.0147
PKP1	1	201283452..201332993	ENSG00000081277	0	0	0	0	0	0	0	0	0	0	0	0	0	0	0	0	0	0	0	0	0	0	0	0
TNNT2	1	complement(201359008..201377764)	ENSG00000118194	2	0.0624298	0.200416	0.115272	0	0	0	0	0	0	0	0	1	0.0365017	0.110093	0.0779582	0	0	0	0	0	0	0	0
LAD1	1	complement(201380833..201399915)	ENSG00000159166	1	0.0172714	0.0554455	0.0576361	2	0.0279149	0.0911207	0.0931884	0	0	0	0	0	0	0	0	0	0	0	0	0	0	0	0
TNNI1	1	complement(201403768..201429866)	ENSG00000159173	0	0	0	0	0	0	0	0	0	0	0	0	0	0	0	0	0	0	0	0	0	0	0	0
PHLDA3	1	complement(201464278..201469237)	ENSG00000174307	993	18.456	59.2487	57.2327	1338	20.0967	65.6003	62.343	1188	22.4062	70.3169	69.2684	1019	22.147	66.7974	79.4394	1288	20.8798	69.287	69.1864	1227	26.0618	78.995	85.2427
CSRP1	1	complement(201483530..201509456)	ENSG00000159176	1511	31.469	101.024	87.0882	2027	34.1155	111.361	94.4464	1493	31.553	99.0221	87.0519	1981	48.2452	145.512	154.435	2577	46.8117	155.339	138.426	2034	48.4105	146.735	141.307
NAV1	1	201622885..201826969	ENSG00000134369	944	2.74855	8.82355	54.4085	1550	3.64706	11.9048	72.221	933	2.75661	8.65101	54.4002	683	2.32543	7.01372	53.2454	1469	3.73057	12.3794	78.909	913	3.03789	9.20805	63.4283
IPO9	1	201829149..201884291	ENSG00000198700	1239	5.6441	18.119	71.4112	1692	6.22879	20.3322	78.8374	1215	5.61645	17.626	70.8427	736	3.9206	11.8249	57.3772	1338	5.3162	17.6411	71.8722	902	4.6957	14.233	62.6641
SHISA4	1	201888680..201892306	ENSG00000198892	247	9.57867	30.75	14.2361	351	11.0001	35.9067	16.3546	328	12.9076	40.5076	19.1246	219	9.93125	29.9536	17.0728	268	9.06494	30.0808	14.3959	279	12.3647	37.4781	19.3828
LMOD1	1	complement(201896456..201946588)	ENSG00000163431	2	0.0262183	0.0841676	0.115272	0	0	0	0	1	0.0133026	0.0417473	0.0583067	3	0.0459883	0.138705	0.233875	2	0.0228679	0.0758842	0.107432	3	0.0449435	0.136227	0.208417
TIMM17A	1	201955503..201970664	ENSG00000134375	1146	36.1192	115.952	66.051	1251	31.8633	104.009	58.2893	1099	35.149	110.307	64.0791	1040	38.3299	115.607	81.0765	1169	32.1358	106.639	62.7942	955	34.3975	104.261	66.3462
RNPEP	1	201982372..202006147	ENSG00000176393	586	11.7662	37.7724	33.7748	726	11.7802	38.4534	33.8274	637	12.9789	40.7315	37.1414	408	9.57964	28.8931	31.8069	675	11.8212	39.2272	36.2584	531	12.1843	36.9315	36.8899
ELF3	1	202007945..202017183	ENSG00000163435	0	0	0	0	2	0.0136271	0.0444819	0.0931884	2	0.0171114	0.0537003	0.116613	1	0.00985926	0.0297364	0.0779582	1	0.00735385	0.0244028	0.0537161	1	0.00963525	0.0292051	0.0694724
GPR37L1	1	202122917..202133592	ENSG00000170075	0	0	0	0	0	0	0	0	0	0	0	0	1	0.00931412	0.0280923	0.0779582	0	0	0	0	1	0.0091025	0.0275903	0.0694724
ARL8A	1	complement(202133404..202144743)	ENSG00000143862	266	7.70645	24.7397	15.3312	364	8.52224	27.8186	16.9603	272	7.99658	25.0955	15.8594	224	7.58878	22.8885	17.4626	309	7.80824	25.9106	16.5983	272	9.00558	27.2965	18.8965
PTPN7	1	complement(202147013..202161588)	ENSG00000143851	1	0.0120046	0.038538	0.0576361	0	0	0	0	0	0	0	0	1	0.0140378	0.0423394	0.0779582	0	0	0	0	0	0	0	0
LGR6	1	202193901..202319781	ENSG00000133067	0	0	0	0	0	0	0	0	0	0	0	0	0	0	0	0	0	0	0	0	0	0	0	0
UBE2T	1	complement(202331657..202341980)	ENSG00000077152	556	31.9494	102.566	32.0457	639	29.6735	96.8612	29.7737	553	32.246	101.197	32.2436	412	27.6845	83.4991	32.1188	468	23.4561	77.8361	25.1391	352	23.1154	70.0643	24.4543
PPP1R12B	1	202348699..202592706	ENSG00000077157	230	0.713021	2.28898	13.2563	300	0.751581	2.45333	13.9783	195	0.61344	1.92514	11.3698	103	0.373391	1.12618	8.02969	216	0.58405	1.93809	11.6027	148	0.524332	1.58929	10.2819
SYT2	1	complement(202590596..202710454)	ENSG00000143858	0	0	0	0	0	0	0	0	2	0.0135121	0.0424047	0.116613	0	0	0	0	0	0	0	0	1	0.00760853	0.023062	0.0694724
KDM5B	1	complement(202724495..202808487)	ENSG00000117139	642	2.41739	7.76045	37.0024	839	2.55302	8.33363	39.0925	606	2.31551	7.26672	35.3339	395	1.73924	5.24572	30.7935	676	2.22014	7.36725	36.3121	453	1.94931	5.90848	31.471
RABIF	1	complement(202878282..202889149)	ENSG00000183155	239	3.98492	12.7926	13.775	274	3.69192	12.0513	12.7668	239	4.04373	12.6904	13.9353	222	4.32839	13.0548	17.3067	293	4.261	14.1396	15.7388	228	4.34437	13.1681	15.8397
KLHL12	1	complement(202891116..202928636)	ENSG00000117153	782	11.5927	37.2155	45.0715	957	11.4649	37.424	44.5906	783	11.7788	36.9652	45.6542	547	9.48236	28.5997	42.6431	838	10.8354	35.9557	45.0141	617	10.4528	31.6831	42.8645
ADIPOR1	1	complement(202940826..202958572)	ENSG00000159346	1685	38.8417	124.692	97.1169	2341	43.6093	142.351	109.077	1833	42.8769	134.56	106.876	988	26.6322	80.3251	77.0227	1438	28.912	95.9409	77.2438	1041	27.4233	83.1217	72.3208
CYB5R1	1	complement(202961873..202967275)	ENSG00000159348	260	7.66499	24.6066	14.9854	315	7.50463	24.4968	14.6772	259	7.7482	24.316	15.1014	208	7.17056	21.6271	16.2153	238	6.1198	20.3078	12.7844	247	8.32158	25.2233	17.1597
TMEM183A	1	203007374..203024848	ENSG00000163444	1119	19.1991	61.6341	64.4948	1291	17.9002	58.4303	60.1531	1129	19.6566	61.6878	65.8283	798	16.0105	48.2892	62.2106	975	14.5907	48.4175	52.3732	840	16.4703	49.9225	58.3568
PPFIA4	1	203026498..203078740	ENSG00000143847	47	0.323691	1.03913	2.7089	96	0.534298	1.74407	4.47304	52	0.363411	1.14049	3.03195	44	0.354354	1.06876	3.43016	87	0.522605	1.7342	4.6733	66	0.519454	1.5745	4.58518
MYOG	1	complement(203083129..203086012)	ENSG00000122180	0	0	0	0	0	0	0	0	0	0	0	0	0	0	0	0	0	0	0	0	0	0	0	0
ADORA1	1	203090654..203167405	ENSG00000163485	1	0.0134516	0.0431832	0.0576361	3	0.0326119	0.106453	0.139783	2	0.0273003	0.085676	0.116613	0	0	0	0	1	0.0117327	0.0389334	0.0537161	0	0	0	0
MYBPH	1	complement(203167811..203175826)	ENSG00000133055	0	0	0	0	1	0.0231166	0.0754577	0.0465942	0	0	0	0	0	0	0	0	0	0	0	0	0	0	0	0
CHI3L1	1	complement(203178931..203186704)	ENSG00000133048	3	0.0893029	0.286685	0.172908	2	0.0481121	0.157049	0.0931884	3	0.0906208	0.284393	0.17492	0	0	0	0	1	0.0259637	0.0861571	0.0537161	1	0.0340184	0.103112	0.0694724
CHIT1	1	complement(203212827..203273641)	ENSG00000133063	0	0	0	0	0	0	0	0	0	0	0	0	0	0	0	0	0	0	0	0	0	0	0	0
BTG2	1	203305491..203309602	ENSG00000159388	35	0.660189	2.11938	2.01726	44	0.670707	2.18934	2.05014	45	0.861342	2.70313	2.6238	41	0.904348	2.7276	3.19629	67	1.10229	3.65782	3.59898	57	1.2287	3.72427	3.95993
FMOD	1	complement(203340628..203351758)	ENSG00000122176	1	0.0171404	0.0550252	0.0576361	2	0.0277033	0.0904299	0.0931884	0	0	0	0	0	0	0	0	1	0.0149501	0.0496099	0.0537161	0	0	0	0
PRELP	1	203475806..203491352	ENSG00000188783	4	0.0360576	0.115754	0.230545	5	0.0364239	0.118896	0.232971	4	0.0365897	0.114829	0.233227	0	0	0	0	4	0.0314498	0.104362	0.214865	1	0.0103017	0.031225	0.0694724
OPTC	1	203494153..203508949	ENSG00000188770	1	0.036265	0.11642	0.0576361	0	0	0	0	0	0	0	0	0	0	0	0	0	0	0	0	0	0	0	0
ATP2B4	1	203626561..203744081	ENSG00000058668	1372	7.48056	24.0145	79.0768	2005	8.83434	28.8373	93.4214	1341	7.41944	23.2843	78.1893	896	5.71267	17.2299	69.8505	1917	9.11641	30.2516	102.974	1053	6.56113	19.8872	73.1545
LAX1	1	203765177..203776372	ENSG00000122188	0	0	0	0	0	0	0	0	0	0	0	0	0	0	0	0	0	0	0	0	0	0	0	0
ZC3H11A	1	203795654..203854999	ENSG00000058673	2259	9.60644	30.8391	130.2	2837	9.74957	31.8248	132.188	2152	9.28648	29.1435	125.476	1562	7.76745	23.4274	121.771	2795	10.3669	34.4013	150.137	2005	9.74386	29.5343	139.292
ZBED6	1	203795714..203854999	ENSG00000257315	525	2.18749	7.02242	30.259	705	2.37387	7.74885	32.8489	436	1.84347	5.78533	25.4217	178	0.86728	2.6158	13.8766	515	1.87162	6.21072	27.6638	126	0.599969	1.81854	8.75353
SNRPE	1	203861599..203871152	ENSG00000182004	960	31.2415	100.293	55.3307	1074	28.2452	92.1988	50.0422	931	30.7449	96.4859	54.2836	1009	38.3975	115.81	78.6598	912	25.8867	85.9017	48.9891	843	31.3515	95.0284	58.5653
SOX13	1	204073115..204127743	ENSG00000143842	218	2.50483	8.04117	12.5647	277	2.57207	8.39581	12.9066	207	2.41355	7.57438	12.0695	155	2.0826	6.28131	12.0835	251	2.51546	8.34724	13.4827	168	2.20598	6.68648	11.6714
ETNK2	1	complement(204131062..204152044)	ENSG00000143845	0	0	0	0	0	0	0	0	0	0	0	0	0	0	0	0	0	0	0	0	0	0	0	0
REN	1	complement(204154819..204190324)	ENSG00000143839	0	0	0	0	0	0	0	0	0	0	0	0	0	0	0	0	0	0	0	0	0	0	0	0
KISS1	1	complement(204190341..204196491)	ENSG00000170498	0	0	0	0	0	0	0	0	0	0	0	0	0	0	0	0	0	0	0	0	0	0	0	0
GOLT1A	1	complement(204198163..204213988)	ENSG00000174567	0	0	0	0	0	0	0	0	0	0	0	0	0	0	0	0	0	0	0	0	0	0	0	0
PLEKHA6	1	complement(204218853..204377665)	ENSG00000143850	9	0.0491893	0.15791	0.518725	7	0.0309176	0.100922	0.326159	8	0.0443691	0.139243	0.466454	4	0.0255646	0.0771053	0.311833	3	0.0143012	0.0474566	0.161148	3	0.0187379	0.0567957	0.208417
PPP1R15B	1	complement(204403381..204411817)	ENSG00000158615	1008	9.96769	31.9989	58.0972	1375	10.9879	35.8672	64.067	981	9.84386	30.8928	57.1989	490	5.66606	17.0894	38.1995	782	6.7447	22.3814	42.006	554	6.26057	18.9762	38.4877
PIK3C2B	1	complement(204422628..204494724)	ENSG00000133056	16	0.0964042	0.309482	0.922178	28	0.136337	0.445035	1.30464	11	0.067256	0.211068	0.641374	12	0.084549	0.255008	0.935498	15	0.0788296	0.261586	0.805742	14	0.0963994	0.292193	0.972614
MDM4	1	204516379..204558120	ENSG00000198625	600	3.00399	9.64358	34.5817	755	3.05474	9.97136	35.1786	547	2.77905	8.72144	31.8938	352	2.06083	6.21564	27.4413	627	2.73802	9.08576	33.68	530	3.03245	9.19154	36.8204
LRRN2	1	complement(204617170..204685738)	ENSG00000170382	0	0	0	0	0	0	0	0	1	0.00945218	0.0296636	0.0583067	1	0.0108923	0.0328523	0.0779582	0	0	0	0	0	0	0	0
NFASC	1	204828651..205022822	ENSG00000163531	962	4.36696	14.0191	55.446	1350	4.95242	16.1658	62.9022	1035	4.76768	14.9623	60.3475	906	4.80932	14.5054	70.6301	1632	6.46169	21.4423	87.6647	1111	5.76353	17.4696	77.1839
CNTN2	1	205042937..205078289	ENSG00000184144	1	0.00545573	0.0175143	0.0576361	0	0	0	0	0	0	0	0	0	0	0	0	2	0.00951711	0.0315813	0.107432	0	0	0	0
TMEM81	1	complement(205083129..205084460)	ENSG00000174529	14	0.546589	1.75469	0.806906	21	0.662571	2.16278	0.978478	9	0.356564	1.119	0.52476	27	1.23267	3.71786	2.10487	28	0.953482	3.16401	1.50405	22	0.98158	2.97523	1.52839
RBBP5	1	complement(205086142..205122015)	ENSG00000117222	237	2.79858	8.98417	13.6598	325	3.10137	10.1236	15.1431	239	2.86385	8.98756	13.9353	228	3.1483	9.49556	17.7745	438	4.51113	14.9696	23.5277	305	4.11585	12.4754	21.1891
DSTYK	1	complement(205142505..205211702)	ENSG00000133059	618	3.79215	12.1738	35.6191	786	3.89762	12.7227	36.623	527	3.28149	10.2982	30.7276	282	2.02348	6.10299	21.9842	519	2.77771	9.21746	27.8787	327	2.29306	6.95041	22.7175
TMCC2	1	205227946..205285632	ENSG00000133069	25	0.280678	0.901049	1.4409	37	0.335699	1.0958	1.72399	34	0.387356	1.21563	1.98243	12	0.157544	0.475167	0.935498	11	0.107717	0.357444	0.590877	18	0.230946	0.700014	1.2505
NUAK2	1	complement(205302063..205321760)	ENSG00000163545	35	0.534393	1.71554	2.01726	58	0.71565	2.33604	2.70246	49	0.759191	2.38255	2.85703	9	0.160689	0.484653	0.701624	16	0.213076	0.707065	0.859458	6	0.104692	0.317329	0.416835
KLHDC8A	1	complement(205336065..205357090)	ENSG00000162873	0	0	0	0	0	0	0	0	0	0	0	0	0	0	0	0	0	0	0	0	0	0	0	0
LEMD1	1	complement(205381378..205455954)	ENSG00000186007	0	0	0	0	0	0	0	0	0	0	0	0	0	0	0	0	0	0	0	0	0	0	0	0
BLACAT1	1	complement(205434885..205457091)	ENSG00000281406	2	0.0160432	0.0515028	0.115272	1	0.00648248	0.0211603	0.0465942	1	0.00813999	0.0255455	0.0583067	0	0	0	0	1	0.00699653	0.0232171	0.0537161	2	0.0183342	0.0555721	0.138945
CDK18	1	205504595..205532793	ENSG00000117266	4	0.0502697	0.161379	0.230545	0	0	0	0	3	0.0382587	0.120066	0.17492	5	0.0734798	0.221622	0.389791	7	0.0767302	0.254619	0.376013	2	0.0287241	0.0870647	0.138945
MFSD4A	1	205568885..205602918	ENSG00000174514	3	0.035401	0.113646	0.172908	5	0.0476809	0.155641	0.232971	4	0.0478979	0.150317	0.233227	1	0.0137989	0.0416189	0.0779582	3	0.0308771	0.102462	0.161148	1	0.0134854	0.0408752	0.0694724
ELK4	1	complement(205597556..205632011)	ENSG00000158711	504	2.19846	7.05762	29.0486	672	2.36885	7.73246	31.3113	552	2.44337	7.66798	32.1853	343	1.74958	5.27689	26.7397	635	2.41593	8.01694	34.1097	472	2.35288	7.13174	32.791
SLC45A3	1	complement(205657851..205680509)	ENSG00000158715	165	2.53042	8.12331	9.50996	225	2.78851	9.10232	10.4837	145	2.25652	7.0816	8.45447	95	1.70367	5.13841	7.40603	148	1.97967	6.56928	7.94999	102	1.78764	5.41845	7.08619
NUCKS1	1	complement(205712822..205750182)	ENSG00000069275	3455	28.0784	90.1391	199.133	4336	28.477	92.9554	202.032	3116	25.6972	80.6448	181.684	2244	21.3255	64.3197	174.938	3903	27.6659	91.8058	209.654	2624	24.3702	73.8677	182.296
RAB29	1	complement(205767986..205775482)	ENSG00000117280	393	5.84934	18.7779	22.651	584	7.02436	22.9291	27.211	469	7.08353	22.2301	27.3459	364	6.3353	19.1078	28.3768	573	7.43859	24.684	30.7793	418	7.10986	21.5504	29.0395
SLC41A1	1	complement(205789094..205813748)	ENSG00000133065	739	7.66015	24.5911	42.5931	1103	9.2395	30.1598	51.3934	755	7.9415	24.9226	44.0216	397	4.8121	14.5138	30.9494	768	6.94346	23.041	41.254	509	6.0295	18.2758	35.3615
PM20D1	1	complement(205828025..205850132)	ENSG00000162877	0	0	0	0	0	0	0	0	0	0	0	0	0	0	0	0	0	0	0	0	0	0	0	0
SLC26A9	1	complement(205913048..205943460)	ENSG00000174502	4	0.0433457	0.139151	0.230545	4	0.0350289	0.114342	0.186377	3	0.0329891	0.103529	0.17492	1	0.0126718	0.0382193	0.0779582	1	0.00945166	0.0313641	0.0537161	2	0.0247678	0.0750727	0.138945
RAB7B	1	complement(205976740..206003461)	ENSG00000276600	12	0.169302	0.543504	0.691634	12	0.136818	0.446605	0.55913	18	0.257701	0.808739	1.04952	16	0.263969	0.796155	1.24733	21	0.258418	0.857527	1.12804	17	0.274095	0.8308	1.18103
CTSE	1	complement(206009264..206023895)	ENSG00000196188	1	0.0234887	0.0754049	0.0576361	1	0.0189819	0.0619612	0.0465942	0	0	0	0	1	0.027467	0.082843	0.0779582	0	0	0	0	0	0	0	0
RHEX	1	206053173..206102449	ENSG00000263961	0	0	0	0	0	0	0	0	0	0	0	0	0	0	0	0	0	0	0	0	0	0	0	0
AVPR1B	1	complement(206106936..206117699)	ENSG00000198049	0	0	0	0	0	0	0	0	0	0	0	0	0	0	0	0	0	0	0	0	0	0	0	0
FAM72A	1	complement(206186179..206204414)	ENSG00000196550	199	2.85879	9.17744	11.4696	228	2.64694	8.6402	10.6235	225	3.28	10.2935	13.119	116	1.94867	5.87737	9.04315	145	1.81685	6.02897	7.78884	89	1.46113	4.42878	6.18305
SRGAP2	1	206203345..206464443	ENSG00000266028	838	4.80372	15.4212	48.2991	1103	5.10963	16.679	51.3934	742	4.31619	13.5454	43.2636	447	2.99635	9.03728	34.8473	886	4.42986	14.6999	47.5925	531	3.47856	10.5437	36.8899
IKBKE	1	206470476..206496889	ENSG00000263528	164	2.44304	7.8428	9.45233	218	2.62436	8.56652	10.1575	172	2.60003	8.15962	10.0288	158	2.7523	8.30119	12.3174	219	2.84546	9.44231	11.7638	177	3.01322	9.13327	12.2966
RASSF5	1	206507531..206589448	ENSG00000266094	41	0.327522	1.05143	2.36308	60	0.387336	1.26435	2.79565	38	0.308037	0.966704	2.21566	18	0.168144	0.507136	1.40325	47	0.327473	1.08668	2.52466	13	0.118678	0.35972	0.903142
AC244034.3	1	206541758..206544892	ENSG00000279946	0	0	0	0	0	0	0	0	0	0	0	0	0	0	0	0	0	0	0	0	0	0	0	0
EIF2D	1	complement(206571292..206612465)	ENSG00000143486	694	13.7175	44.0368	39.9995	813	12.9863	42.3904	37.8811	684	13.7194	43.0553	39.8818	724	16.7343	50.4721	56.4417	865	14.9126	49.4856	46.4645	718	16.2185	49.1594	49.8812
DYRK3	1	206635536..206684419	ENSG00000143479	1178	6.96066	22.3455	67.8954	1484	7.08629	23.1313	69.1458	1161	6.96145	21.847	67.6941	857	5.92158	17.86	66.8102	1366	7.04008	23.3616	73.3762	1050	7.0903	21.4912	72.9461
MAPKAPK2	1	206684944..206734283	ENSG00000162889	1469	21.2737	68.2941	84.6675	1934	22.6338	73.882	90.1132	1724	25.335	79.5084	100.521	764	12.938	39.0222	59.56	1045	13.1996	43.8011	56.1334	818	13.5377	41.0337	56.8285
IL10	1	complement(206767602..206774541)	ENSG00000136634	0	0	0	0	0	0	0	0	0	0	0	0	0	0	0	0	0	0	0	0	0	0	0	0
IL19	1	206770764..206842981	ENSG00000142224	1	0.0226203	0.072617	0.0576361	1	0.0182801	0.0596704	0.0465942	0	0	0	0	0	0	0	0	1	0.0197297	0.0654704	0.0537161	1	0.0258505	0.0783545	0.0694724
IL20	1	206865354..206869223	ENSG00000162891	1	0.033187	0.106539	0.0576361	2	0.0536387	0.175089	0.0931884	2	0.0673536	0.211374	0.116613	0	0	0	0	1	0.0289461	0.0960539	0.0537161	0	0	0	0
IL24	1	206897443..206904139	ENSG00000162892	735	19.3143	62.0038	42.3626	901	19.1336	62.4563	41.9814	800	21.3326	66.9476	46.6454	677	20.8033	62.7446	52.7777	837	19.184	63.6595	44.9604	679	20.3907	61.8054	47.1718
FCMR	1	complement(206903317..206923247)	ENSG00000162894	83	1.3434	4.31265	4.7838	88	1.15104	3.75725	4.10029	110	1.80668	5.66987	6.41374	104	1.96839	5.93685	8.10765	91	1.28466	4.26299	4.88817	72	1.33177	4.03668	5.00202
PIGR	1	complement(206928522..206946466)	ENSG00000162896	1	0.0121647	0.0390518	0.0576361	0	0	0	0	1	0.0123442	0.0387396	0.0583067	0	0	0	0	1	0.0106102	0.0352085	0.0537161	0	0	0	0
FCAMR	1	complement(206957965..206970625)	ENSG00000162897	0	0	0	0	0	0	0	0	0	0	0	0	0	0	0	0	0	0	0	0	0	0	0	0
C1orf116	1	complement(207018522..207032756)	ENSG00000182795	12	0.113443	0.36418	0.691634	8	0.0611175	0.199501	0.372754	5	0.0479654	0.150529	0.291534	2	0.0221094	0.066684	0.155916	2	0.016491	0.0547233	0.107432	0	0	0	0
PFKFB2	1	207034366..207081024	ENSG00000123836	630	3.36302	10.7962	36.3108	750	3.23542	10.5611	34.9456	612	3.31515	10.4039	35.6837	211	1.31711	3.97253	16.4492	398	1.85308	6.1492	21.379	233	1.4214	4.30835	16.1871
YOD1	1	complement(207043849..207052980)	ENSG00000180667	808	6.44368	20.6859	46.57	1093	7.04406	22.9934	50.9274	817	6.61162	20.7491	47.6366	207	1.93039	5.82223	16.1373	429	2.98402	9.90209	23.0442	315	2.87081	8.7016	21.8838
C4BPB	1	207088860..207099993	ENSG00000123843	0	0	0	0	0	0	0	0	0	0	0	0	0	0	0	0	0	0	0	0	0	0	0	0
C4BPA	1	207104233..207144972	ENSG00000123838	0	0	0	0	0	0	0	0	0	0	0	0	0	0	0	0	0	0	0	0	0	0	0	0
CD55	1	207321376..207386804	ENSG00000196352	729	6.83203	21.9326	42.0167	884	6.69506	21.8542	41.1893	742	7.05649	22.1452	43.2636	398	4.36171	13.1553	31.0274	558	4.56119	15.1357	29.9736	449	4.80883	14.5759	31.1931
CR2	1	207454230..207489895	ENSG00000117322	0	0	0	0	0	0	0	0	1	0.0124461	0.0390594	0.0583067	0	0	0	0	0	0	0	0	0	0	0	0
CR1	1	207496147..207641765	ENSG00000203710	0	0	0	0	0	0	0	0	0	0	0	0	0	0	0	0	0	0	0	0	0	0	0	0
CR1L	1	207645113..207738416	ENSG00000197721	0	0	0	0	0	0	0	0	0	0	0	0	0	0	0	0	0	0	0	0	0	0	0	0
CD46	1	207752057..207795513	ENSG00000117335	1056	16.2908	52.2977	60.8638	1537	19.1616	62.5479	71.6153	1125	17.6114	55.2694	65.5951	783	14.1251	42.6026	61.0413	1474	19.8334	65.8146	79.1776	1004	17.7004	53.651	69.7503
CD34	1	complement(207880972..207911402)	ENSG00000174059	0	0	0	0	2	0.00911724	0.0297607	0.0931884	0	0	0	0	2	0.0131927	0.0397905	0.155916	2	0.00984023	0.0326535	0.107432	0	0	0	0
PLXNA2	1	complement(208022242..208244384)	ENSG00000076356	27	0.122012	0.391689	1.55618	44	0.160683	0.524506	2.05014	29	0.132984	0.417339	1.69089	34	0.179667	0.541891	2.65058	71	0.279845	0.928629	3.81385	43	0.222063	0.673087	2.98731
CAMK1G	1	209583714..209613939	ENSG00000008118	11	0.175259	0.562626	0.633998	8	0.103005	0.336231	0.372754	3	0.0485033	0.152217	0.17492	7	0.130418	0.393352	0.545707	12	0.166759	0.553369	0.644594	9	0.16387	0.496701	0.625252
LAMB3	1	complement(209614870..209652425)	ENSG00000196878	6560	73.4122	235.672	378.093	7492	67.7551	221.168	349.084	6045	68.6473	215.434	352.464	1468	19.2106	57.9411	114.443	1986	19.385	64.3266	106.68	1627	20.8076	63.0692	113.032
G0S2	1	209675412..209676390	ENSG00000123689	1390	82.5178	264.904	80.1142	1664	79.83	260.583	77.5327	1540	92.7719	291.144	89.7923	1840	127.733	385.254	143.443	1932	100.037	331.961	103.78	1657	112.415	340.738	115.116
HSD11B1	1	209686178..209734949	ENSG00000117594	0	0	0	0	0	0	0	0	0	0	0	0	0	0	0	0	1	0.029999	0.0995479	0.0537161	0	0	0	0
TRAF3IP3	1	209756032..209782320	ENSG00000009790	0	0	0	0	0	0	0	0	0	0	0	0	0	0	0	0	0	0	0	0	0	0	0	0
C1orf74	1	complement(209779208..209784559)	ENSG00000162757	73	0.810481	2.60185	4.20744	75	0.672917	2.19655	3.49456	70	0.788644	2.47498	4.08147	46	0.597213	1.80125	3.58608	69	0.668176	2.21726	3.70641	54	0.685148	2.07673	3.75151
IRF6	1	complement(209785617..209806175)	ENSG00000117595	0	0	0	0	0	0	0	0	0	0	0	0	0	0	0	0	0	0	0	0	0	0	0	0
UTP25	1	209827972..209857565	ENSG00000117597	466	2.32772	7.47258	26.8584	636	2.56733	8.38035	29.6339	515	2.61044	8.1923	30.028	430	2.51168	7.57546	33.522	666	2.90162	9.62865	35.7749	425	2.42607	7.35359	29.5258
SYT14	1	209900923..210171389	ENSG00000143469	203	0.758065	2.43359	11.7001	241	0.72729	2.37404	11.2292	167	0.632834	1.98601	9.73722	120	0.524015	1.58048	9.35498	249	0.811021	2.69127	13.3753	111	0.473701	1.43582	7.71144
SERTAD4	1	210232796..210246631	ENSG00000082497	40	0.398346	1.27879	2.30545	56	0.45068	1.47112	2.60927	32	0.32338	1.01486	1.86581	11	0.128099	0.386357	0.85754	30	0.260581	0.864705	1.61148	9	0.102427	0.310462	0.625252
HHAT	1	210328252..210676296	ENSG00000054392	97	0.759126	2.43699	5.59071	92	0.581848	1.89929	4.28667	77	0.611499	1.91905	4.48962	76	0.695516	2.09774	5.92482	94	0.641641	2.1292	5.04932	109	0.974853	2.95484	7.5725
KCNH1	1	complement(210676823..211134165)	ENSG00000143473	2	0.0119344	0.0383124	0.115272	4	0.019289	0.0629637	0.186377	1	0.00605525	0.0190031	0.0583067	2	0.0139557	0.0420916	0.155916	1	0.00520465	0.017271	0.0537161	4	0.0272772	0.082679	0.27789
AC096636.1	1	210678315..210681932	ENSG00000279333	0	0	0	0	0	0	0	0	0	0	0	0	0	0	0	0	0	0	0	0	0	0	0	0
AL590132.1	1	complement(210858125..211134146)	ENSG00000284299	0	0	0	0	0	0	0	0	0	0	0	0	0	0	0	0	0	0	0	0	0	0	0	0
AC092017.3	1	complement(211082872..211188533)	ENSG00000283952	0	0	0	0	0	0	0	0	0	0	0	0	0	0	0	0	0	0	0	0	0	0	0	0
RCOR3	1	211258377..211316385	ENSG00000117625	319	2.83094	9.08804	18.3859	397	2.84715	9.29374	18.4979	334	3.0078	9.4393	19.4744	203	2.10662	6.35377	15.8255	303	2.34533	7.78267	16.276	232	2.35287	7.1317	16.1176
TRAF5	1	211326615..211374946	ENSG00000082512	14	0.177835	0.570896	0.806906	16	0.164244	0.53613	0.745507	11	0.14179	0.444975	0.641374	6	0.0891235	0.268805	0.467749	5	0.0553963	0.183826	0.268581	19	0.275812	0.836004	1.31998
RD3	1	complement(211476522..211492917)	ENSG00000198570	0	0	0	0	0	0	0	0	0	0	0	0	0	0	0	0	0	0	0	0	0	0	0	0
SLC30A1	1	complement(211571568..211579161)	ENSG00000170385	557	4.91537	15.7796	32.1033	698	4.97778	16.2486	32.5227	543	4.86254	15.26	31.6605	421	4.34444	13.1032	32.8204	769	5.91901	19.6415	41.3077	550	5.54669	16.8124	38.2098
NEK2	1	complement(211658657..211675630)	ENSG00000117650	676	12.2277	39.2542	38.962	753	11.0071	35.9298	35.0854	671	12.3164	38.6523	39.1238	370	7.82623	23.6046	28.8445	414	6.53163	21.6744	22.2385	329	6.80089	20.6139	22.8564
LPGAT1	1	complement(211743457..211830763)	ENSG00000123684	751	4.56144	14.6434	43.2847	1089	5.34527	17.4482	50.7411	784	4.83215	15.1646	45.7125	423	3.00437	9.06146	32.9763	709	3.75604	12.4639	38.0847	465	3.22764	9.78319	32.3047
INTS7	1	complement(211940399..212035557)	ENSG00000143493	602	6.70086	21.5115	34.697	762	6.8544	22.3743	35.5048	584	6.59644	20.7015	34.0511	284	3.69661	11.1493	22.1401	440	4.27178	14.1753	23.6351	311	3.95608	11.9911	21.6059
DTL	1	212035553..212107400	ENSG00000143476	293	3.30955	10.6245	16.8874	399	3.64212	11.8887	18.5911	273	3.12916	9.82016	15.9177	215	2.83983	8.56518	16.761	347	3.41864	11.3443	18.6395	260	3.35618	10.1728	18.0628
PPP2R5A	1	212285410..212361853	ENSG00000066027	412	6.06616	19.4739	23.7461	587	6.98449	22.799	27.3508	464	6.93261	21.7565	27.0543	349	6.00888	18.1233	27.2074	533	6.84487	22.7138	28.6307	405	6.81462	20.6556	28.1363
PACC1	1	complement(212363931..212414901)	ENSG00000065600	179	3.49427	11.2175	10.3169	234	3.69146	12.0498	10.903	212	4.19954	13.1793	12.361	232	5.29593	15.973	18.0863	291	4.9547	16.4415	15.6314	251	5.59947	16.9724	17.4376
NENF	1	212432920..212446379	ENSG00000117691	572	32.4741	104.25	32.9679	607	27.849	90.9056	28.2827	606	34.9122	109.564	35.3339	628	41.692	125.747	48.9577	595	29.4632	97.7699	31.9611	578	37.5007	113.667	40.1551
ATF3	1	212565334..212620777	ENSG00000162772	489	10.0315	32.2039	28.1841	640	10.6101	34.6338	29.8203	601	12.5111	39.2634	35.0423	294	7.05274	21.2717	22.9197	442	7.90867	26.2439	23.7425	374	8.76801	26.5764	25.9827
FAM71A	1	212624474..212626775	ENSG00000162771	0	0	0	0	2	0.0365125	0.119185	0.0931884	2	0.0458484	0.143885	0.116613	1	0.026417	0.0796761	0.0779582	3	0.0591119	0.196155	0.161148	0	0	0	0
BATF3	1	complement(212686417..212699840)	ENSG00000123685	57	3.54573	11.3827	3.28526	62	3.11675	10.1738	2.88884	74	4.67116	14.6594	4.3147	62	4.50997	13.6025	4.83341	57	3.09263	10.2625	3.06182	55	3.90988	11.8511	3.82098
NSL1	1	complement(212726153..212791782)	ENSG00000117697	347	1.36656	4.38701	19.9997	368	1.17119	3.82302	17.1467	296	1.18291	3.71231	17.2588	226	1.04078	3.13909	17.6185	261	0.896522	2.97499	14.0199	194	0.873114	2.64646	13.4777
TATDN3	1	212791828..212816830	ENSG00000203705	184	2.89874	9.30571	10.605	208	2.6481	8.64401	9.69159	180	2.87758	9.03063	10.4952	170	3.13179	9.44575	13.2529	195	2.67946	8.89146	10.4746	147	2.64654	8.02185	10.2124
SPATA45	1	complement(212830141..212847649)	ENSG00000185523	1	0.102775	0.329934	0.0576361	0	0	0	0	0	0	0	0	0	0	0	0	0	0	0	0	0	0	0	0
FLVCR1	1	212858275..212899363	ENSG00000162769	138	1.21246	3.89231	7.95379	204	1.44843	4.72802	9.50521	162	1.44433	4.53271	9.44569	117	1.20206	3.62552	9.12111	185	1.41769	4.70443	9.93748	102	1.02414	3.10423	7.08619
VASH2	1	212950520..212992037	ENSG00000143494	0	0	0	0	0	0	0	0	4	0.0311015	0.0976053	0.233227	0	0	0	0	0	0	0	0	2	0.017513	0.0530829	0.138945
ANGEL2	1	complement(212992182..213015867)	ENSG00000174606	380	4.20996	13.515	21.9017	507	4.53923	14.8171	23.6233	336	3.77743	11.8546	19.5911	136	1.76191	5.31409	10.6023	170	1.64272	5.45117	9.13174	120	1.51931	4.60512	8.33669
RPS6KC1	1	213051233..213274774	ENSG00000136643	202	1.84037	5.90805	11.6425	249	1.8333	5.98429	11.602	242	2.23734	7.02138	14.1102	173	1.84311	5.55898	13.4868	302	2.39984	7.96355	16.2223	184	1.91576	5.8068	12.7829
PROX1	1	213983181..214041510	ENSG00000117707	21	0.122212	0.392332	1.21036	33	0.155199	0.506604	1.53761	26	0.153543	0.48186	1.51597	11	0.074858	0.225779	0.85754	14	0.071063	0.235814	0.752026	12	0.0798078	0.241903	0.833669
SMYD2	1	214281102..214337131	ENSG00000143499	383	11.3815	36.5374	22.0746	449	10.7826	35.197	20.9208	368	11.0971	34.8258	21.4569	195	6.77618	20.4376	15.2018	256	6.6353	22.0184	13.7513	210	7.13163	21.6164	14.5892
PTPN14	1	complement(214348700..214552449)	ENSG00000152104	1231	4.79169	15.3826	70.9501	1807	5.68419	18.5545	84.1957	1093	4.31731	13.5489	63.7292	936	4.26047	12.85	72.9689	1692	5.74451	19.0624	90.8877	979	4.35495	13.2002	68.0135
CENPF	1	214603195..214664571	ENSG00000117724	2528	12.7316	40.8716	145.704	3440	14.0005	45.7008	160.284	2367	12.0967	37.9627	138.012	1071	6.30734	19.0235	83.4932	2379	10.4501	34.6774	127.791	1268	7.29784	22.1202	88.091
KCNK2	1	215005775..215237093	ENSG00000082482	0	0	0	0	1	0.0107483	0.0350849	0.0465942	0	0	0	0	0	0	0	0	0	0	0	0	0	0	0	0
KCTD3	1	215567304..215621807	ENSG00000136636	962	11.6506	37.4016	55.446	1203	11.7739	38.4327	56.0528	846	10.397	32.6287	49.3275	463	6.55704	19.7766	36.0946	789	8.33439	27.6566	42.382	582	8.05505	24.4154	40.433
USH2A	1	complement(215622891..216423448)	ENSG00000042781	5	0.0127988	0.0410874	0.288181	6	0.0124117	0.0405145	0.279565	5	0.0129877	0.0407589	0.291534	4	0.0119732	0.0361123	0.311833	6	0.0133959	0.0444526	0.322297	8	0.0234023	0.070934	0.555779
ESRRG	1	complement(216503246..217137755)	ENSG00000196482	2	0.0133893	0.0429831	0.115272	4	0.0216405	0.0706396	0.186377	3	0.0203804	0.0639592	0.17492	1	0.00782851	0.0236115	0.0779582	2	0.0116783	0.0387529	0.107432	3	0.0229519	0.0695688	0.208417
GPATCH2	1	complement(217426992..217631090)	ENSG00000092978	164	1.08397	3.47982	9.45233	241	1.28727	4.20194	11.2292	190	1.27435	3.99927	11.0783	151	1.16708	3.52003	11.7717	254	1.46429	4.85907	13.6439	151	1.14056	3.45713	10.4903
SPATA17	1	217631324..217871696	ENSG00000162814	2	0.0173231	0.0556117	0.115272	1	0.00699965	0.0228485	0.0465942	5	0.043947	0.137918	0.291534	2	0.0202571	0.0610974	0.155916	5	0.0377736	0.125347	0.268581	3	0.0296953	0.0900084	0.208417
RRP15	1	218285293..218337983	ENSG00000067533	569	3.81073	12.2334	32.795	659	3.56665	11.6424	30.7056	528	3.58833	11.2612	30.7859	360	2.81935	8.50343	28.0649	481	2.80972	9.32368	25.8375	334	2.5563	7.74832	23.2038
TGFB2	1	218345336..218444619	ENSG00000092969	183	1.59891	5.13293	10.5474	201	1.41922	4.63266	9.36543	152	1.34766	4.22933	8.86262	58	0.592589	1.7873	4.52157	62	0.472485	1.56788	3.3304	37	0.369442	1.1198	2.57048
LYPLAL1	1	219173869..219212865	ENSG00000143353	122	3.39823	10.9092	7.03161	138	3.10636	10.1399	6.43	115	3.25052	10.201	6.70527	190	6.18868	18.6656	14.8121	200	4.85897	16.1239	10.7432	161	5.12494	15.534	11.1851
ZC3H11B	1	complement(219608010..219613145)	ENSG00000215817	2	0.0209483	0.0672493	0.115272	1	0.00846443	0.0276298	0.0465942	1	0.0106287	0.0333558	0.0583067	4	0.0489925	0.147766	0.311833	7	0.0639496	0.212208	0.376013	2	0.0239397	0.0725627	0.138945
SLC30A10	1	complement(219685427..219958647)	ENSG00000196660	0	0	0	0	0	0	0	0	0	0	0	0	0	0	0	0	0	0	0	0	0	0	0	0
EPRS1	1	complement(219968600..220046530)	ENSG00000136628	1816	19.2419	61.7715	104.667	2397	20.5249	66.9979	111.686	1659	17.8378	55.98	96.7308	1430	17.7182	53.4398	111.48	2390	22.0878	73.2955	128.382	1555	18.8293	57.0727	108.03
BPNT1	1	complement(220057482..220090462)	ENSG00000162813	270	4.96854	15.9503	15.5618	322	4.78851	15.6308	15.0033	232	4.33227	13.5959	13.5272	178	3.83033	11.5526	13.8766	303	4.86328	16.1382	16.276	199	4.18493	12.6848	13.825
IARS2	1	220094132..220148041	ENSG00000067704	1925	28.3591	91.0402	110.95	2393	28.4895	92.9963	111.5	1968	29.4205	92.3297	114.748	1455	25.0655	75.6	113.429	2272	29.1939	96.8763	122.043	1478	24.8833	75.4228	102.68
RAB3GAP2	1	complement(220148293..220272453)	ENSG00000118873	748	5.29527	16.9992	43.1118	904	5.17171	16.8817	42.1211	683	4.90647	15.3979	39.8235	543	4.49508	13.5576	42.3313	923	5.69914	18.9119	49.58	571	4.61947	14.0019	39.6688
MARK1	1	220528183..220664461	ENSG00000116141	91	0.888541	2.85245	5.24489	125	0.986338	3.21963	5.82427	92	0.911562	2.86074	5.36422	74	0.844927	2.54838	5.76891	133	1.13269	3.75867	7.14425	92	1.02658	3.11164	6.39146
C1orf115	1	220690363..220699153	ENSG00000162817	0	0	0	0	0	0	0	0	1	0.0182537	0.0572853	0.0583067	0	0	0	0	0	0	0	0	0	0	0	0
MARC2	1	220748225..220784815	ENSG00000117791	4	0.0874752	0.280818	0.230545	1	0.0176728	0.057688	0.0465942	4	0.0887663	0.278573	0.233227	3	0.0767181	0.231389	0.233875	4	0.0762969	0.253181	0.214865	4	0.0999667	0.303006	0.27789
MARC1	1	220786913..220819659	ENSG00000186205	0	0	0	0	1	0.00549071	0.0179229	0.0465942	1	0.00689464	0.0216373	0.0583067	1	0.00794511	0.0239632	0.0779582	1	0.00592612	0.0196651	0.0537161	0	0	0	0
AL445423.3	1	220786990..220884503	ENSG00000286231	0	0	0	0	0	0	0	0	0	0	0	0	0	0	0	0	0	0	0	0	0	0	0	0
HLX	1	220879431..220885059	ENSG00000136630	83	1.90315	6.10959	4.7838	90	1.66769	5.44374	4.19348	82	1.90797	5.98773	4.78115	105	2.81537	8.4914	8.18561	142	2.83991	9.42387	7.62769	137	3.58992	10.8813	9.51772
DUSP10	1	complement(221701424..221742089)	ENSG00000143507	238	4.37813	14.0549	13.7174	360	5.35172	17.4693	16.7739	282	5.26409	16.5202	16.4425	254	5.46382	16.4794	19.8014	382	6.1291	20.3386	20.5196	287	6.03342	18.2877	19.9386
HHIPL2	1	complement(222522258..222548104)	ENSG00000143512	69	1.39513	4.47873	3.97689	88	1.4379	4.69363	4.10029	71	1.45676	4.57171	4.13978	124	2.93183	8.84268	9.66681	142	2.50424	8.31	7.62769	110	2.54173	7.70414	7.64197
TAF1A	1	complement(222557902..222589933)	ENSG00000143498	211	4.81899	15.4702	12.1612	255	4.70646	15.363	11.8815	222	5.14505	16.1466	12.9441	130	3.47191	10.4716	10.1346	202	4.0239	13.3528	10.8507	140	3.65403	11.0756	9.72614
MIA3	1	222618097..222668007	ENSG00000154305	874	5.40446	17.3497	50.374	1112	5.55681	18.1387	51.8127	837	5.25205	16.4824	48.8027	640	4.62778	13.9578	49.8932	1229	6.62849	21.9958	66.0171	817	5.77342	17.4996	56.759
AIDA	1	complement(222668013..222713210)	ENSG00000186063	1516	26.5002	85.0725	87.3764	1872	26.4445	86.321	87.2243	1449	25.7028	80.6627	84.4864	1374	28.0859	84.7097	107.115	2178	33.207	110.193	116.994	1593	31.8226	96.4565	110.67
BROX	1	222712553..222735196	ENSG00000162819	770	9.48889	30.4618	44.3798	848	8.44502	27.5665	39.5119	667	8.3409	26.1761	38.8906	459	6.61438	19.9496	35.7828	765	8.22258	27.2856	41.0928	569	8.01322	24.2886	39.5298
FAM177B	1	222737207..222750805	ENSG00000197520	0	0	0	0	0	0	0	0	0	0	0	0	0	0	0	0	0	0	0	0	0	0	0	0
DISP1	1	222872271..223005995	ENSG00000154309	53	0.578793	1.85808	3.05472	85	0.750147	2.44865	3.96051	54	0.598417	1.878	3.14856	55	0.702363	2.11839	4.2877	95	0.904884	3.00274	5.10303	78	0.973448	2.95058	5.41885
TLR5	1	complement(223109404..223143248)	ENSG00000187554	0	0	0	0	0	0	0	0	0	0	0	0	0	0	0	0	0	0	0	0	0	0	0	0
SUSD4	1	complement(223220819..223364178)	ENSG00000143502	9	0.12346	0.396338	0.518725	19	0.210628	0.687539	0.88529	13	0.180963	0.567911	0.757987	1	0.0160411	0.0483815	0.0779582	4	0.0478592	0.158814	0.214865	7	0.109737	0.332619	0.486307
CCDC185	1	223393415..223395465	ENSG00000178395	0	0	0	0	0	0	0	0	0	0	0	0	0	0	0	0	0	0	0	0	0	0	0	0
CAPN8	1	complement(223538007..223665723)	ENSG00000203697	0	0	0	0	0	0	0	0	0	0	0	0	0	0	0	0	0	0	0	0	0	0	0	0
CAPN2	1	223701593..223776018	ENSG00000162909	3396	48.9891	157.268	195.732	4543	52.9608	172.876	211.677	3361	49.1998	154.402	195.969	4720	79.6206	240.143	367.963	7472	94.0136	311.972	401.367	5620	92.6485	280.824	390.435
TP53BP2	1	complement(223779893..223845954)	ENSG00000143514	1039	11.3251	36.3566	59.8839	1591	14.0145	45.7465	74.1314	1214	13.4279	42.1406	70.7844	674	8.59091	25.911	52.5438	1241	11.7983	39.1513	66.6617	877	10.9244	33.1126	60.9273
FBXO28	1	224114111..224162047	ENSG00000143756	1016	9.73578	31.2544	58.5583	1366	10.5781	34.5294	63.6477	910	8.84874	27.7698	53.0591	685	7.67572	23.1507	53.4014	1109	9.26895	30.7578	59.5712	810	8.87018	26.8861	56.2727
DEGS1	1	224175756..224193441	ENSG00000143753	884	20.6707	66.3582	50.9503	1307	24.6978	80.6192	60.8986	1010	23.9655	75.2104	58.8898	810	22.1482	66.8011	63.1461	1303	26.5747	88.1847	69.9921	1000	26.7222	80.9968	69.4724
NVL	1	complement(224227334..224330189)	ENSG00000143748	432	6.97044	22.3769	24.8988	492	6.41537	20.9412	22.9243	437	7.15519	22.455	25.48	270	5.09439	15.3651	21.0487	349	4.91161	16.2985	18.7469	292	5.38431	16.3202	20.286
CNIH4	1	224356858..224379459	ENSG00000143771	462	5.83577	18.7343	26.6279	636	6.49222	21.1921	29.6339	463	5.93472	18.6248	26.996	569	8.40466	25.3492	44.3582	589	6.48923	21.5337	31.6388	524	7.56411	22.9273	36.4036
WDR26	1	complement(224385143..224437033)	ENSG00000162923	1890	12.2721	39.3968	108.932	2651	13.9107	45.4076	123.521	1996	13.1517	41.2737	116.38	1204	9.14191	27.5728	93.8616	2204	12.4822	41.4207	118.39	1622	12.0359	36.4817	112.684
CNIH3	1	224434660..224740554	ENSG00000143786	103	2.10966	6.77254	5.93652	128	2.11867	6.91584	5.96406	83	1.7251	5.41385	4.83946	101	2.41906	7.29612	7.87378	159	2.84049	9.4258	8.54086	122	2.85565	8.65565	8.47564
DNAH14	1	224896262..225399292	ENSG00000185842	0	0	0	0	0	0	0	0	1	0.00286708	0.0089977	0.0583067	1	0.00330392	0.00996492	0.0779582	1	0.00246433	0.00817757	0.0537161	2	0.0064577	0.0195737	0.138945
LBR	1	complement(225401502..225428925)	ENSG00000143815	967	10.0878	32.3846	55.7341	1163	9.80464	32.0046	54.189	893	9.45336	29.6673	52.0679	497	6.06289	18.2862	38.7452	769	6.99713	23.2191	41.3077	514	6.12781	18.5738	35.7088
ENAH	1	complement(225486835..225653142)	ENSG00000154380	718	2.65285	8.51634	41.3827	920	2.74699	8.96679	42.8667	671	2.51579	7.89524	39.1238	414	1.78871	5.39492	32.2747	840	2.70701	8.98286	45.1215	591	2.49544	7.56383	41.0582
SRP9	1	225777813..225790468	ENSG00000143742	3161	81.1376	260.473	182.188	3703	76.8124	250.733	172.538	3332	86.7891	272.368	194.278	2572	77.2005	232.844	200.508	3488	78.0901	259.132	187.362	2634	77.2652	234.196	182.99
EPHX1	1	225810092..225845563	ENSG00000143819	284	6.41022	20.5785	16.3687	269	4.90667	16.0165	12.5338	267	6.11545	19.192	15.5679	147	3.87993	11.7022	11.4599	170	3.34677	11.1058	9.13174	184	4.74616	14.3859	12.7829
TMEM63A	1	complement(225845536..225882380)	ENSG00000196187	94	1.07319	3.44522	5.4178	122	1.12561	3.67425	5.68449	111	1.28598	4.03576	6.47205	94	1.25495	3.78506	7.32807	175	1.74264	5.78274	9.40032	104	1.35691	4.1129	7.22513
LEFTY1	1	complement(225886282..225911382)	ENSG00000243709	0	0	0	0	0	0	0	0	0	0	0	0	0	0	0	0	0	0	0	0	0	0	0	0
AL117348.2	1	complement(225886696..225924278)	ENSG00000255835	0	0	0	0	0	0	0	0	0	0	0	0	0	0	0	0	0	0	0	0	0	0	0	0
PYCR2	1	complement(225919877..225924340)	ENSG00000143811	628	16.5443	53.1116	36.1955	734	15.6267	51.009	34.2001	653	17.4568	54.7844	38.0743	504	15.5264	46.8292	39.2909	724	16.6361	55.2046	38.8905	682	20.5326	62.2357	47.3802
LEFTY2	1	complement(225936598..225941383)	ENSG00000143768	0	0	0	0	0	0	0	0	0	0	0	0	0	0	0	0	0	0	0	0	0	0	0	0
SDE2	1	complement(225982702..225999343)	ENSG00000143751	454	5.9217	19.0102	26.1668	522	5.50226	17.9606	24.3222	397	5.25465	16.4906	23.1478	91	1.38798	4.18628	7.09419	159	1.80888	6.00254	8.54086	120	1.78872	5.42173	8.33669
H3-3A	1	226061851..226073212	ENSG00000163041	1824	20.2943	65.1498	105.128	2250	20.2307	66.0376	104.837	1904	21.497	67.4636	111.016	1164	15.1444	45.677	90.7433	1660	16.1094	53.4568	89.1688	1331	16.9238	51.297	92.4678
ACBD3	1	complement(226144679..226186741)	ENSG00000182827	755	10.9551	35.1687	43.5153	911	10.6824	34.8697	42.4473	682	10.0419	31.5143	39.7652	561	9.51883	28.7097	43.7345	1087	13.7569	45.6505	58.3894	771	12.7848	38.7515	53.5632
MIXL1	1	226223618..226227054	ENSG00000185155	0	0	0	0	0	0	0	0	1	0.0260086	0.0816223	0.0583067	0	0	0	0	0	0	0	0	0	0	0	0
LIN9	1	complement(226231149..226309869)	ENSG00000183814	209	2.44684	7.85497	12.046	231	2.1855	7.13397	10.7633	157	1.86518	5.85345	9.15415	90	1.23212	3.71618	7.01624	147	1.50106	4.98107	7.89627	88	1.17737	3.56867	6.11357
PARP1	1	complement(226360691..226408093)	ENSG00000143799	2548	31.0101	99.5505	146.857	3049	29.9876	97.8863	142.066	2226	27.4911	86.2747	129.791	1411	20.0809	60.5658	109.999	2240	23.7779	78.904	120.324	1571	21.85	66.2287	109.141
STUM	1	226548764..226609230	ENSG00000203685	0	0	0	0	0	0	0	0	0	0	0	0	0	0	0	0	0	0	0	0	0	0	0	0
ITPKB	1	complement(226631690..226739323)	ENSG00000143772	108	0.798243	2.56257	6.2247	136	0.812326	2.65162	6.33681	114	0.855025	2.68331	6.64697	83	0.717366	2.16364	6.47053	126	0.812276	2.69543	6.76823	91	0.76864	2.3298	6.32199
PSEN2	1	226870184..226896105	ENSG00000143801	471	8.46368	27.1706	27.1466	569	8.26287	26.9719	26.5121	436	7.95038	24.9505	25.4217	324	6.80824	20.5343	25.2585	371	5.81479	19.2956	19.9287	347	7.12588	21.599	24.1069
COQ8A	1	226897536..226987545	ENSG00000163050	114	1.0517	3.37624	6.57052	105	0.782814	2.55528	4.89239	94	0.879994	2.76166	5.48083	83	0.895403	2.70062	6.47053	104	0.836843	2.77696	5.58648	77	0.811802	2.46062	5.34938
CDC42BPA	1	complement(226989865..227318474)	ENSG00000143776	1366	5.83614	18.7355	78.731	1864	6.43578	21.0078	86.8516	1282	5.55809	17.4428	74.7492	826	4.12674	12.4466	64.3935	1640	6.1114	20.2799	88.0945	977	4.77024	14.4589	67.8746
ZNF678	1	227563543..227677443	ENSG00000181450	39	0.227499	0.730332	2.24781	62	0.292272	0.954043	2.88884	33	0.195341	0.613033	1.92412	22	0.150069	0.452621	1.71508	37	0.188252	0.624689	1.9875	25	0.166658	0.505151	1.73681
SNAP47	1	227728539..227781231	ENSG00000143740	443	5.73079	18.3973	25.5328	452	4.7253	15.4245	21.0606	356	4.6733	14.6661	20.7572	316	4.78024	14.4176	24.6348	378	4.26506	14.153	20.3047	321	4.74555	14.3841	22.3007
JMJD4	1	complement(227730425..227735411)	ENSG00000081692	225	4.50902	14.4751	12.9681	246	3.98396	13.0045	11.4622	201	4.08751	12.8277	11.7197	180	4.21817	12.7224	14.0325	166	2.90155	9.62841	8.91688	167	3.8246	11.5926	11.6019
PRSS38	1	227815693..227846470	ENSG00000185888	0	0	0	0	0	0	0	0	0	0	0	0	0	0	0	0	0	0	0	0	0	0	0	0
WNT9A	1	complement(227918656..227947932)	ENSG00000143816	0	0	0	0	0	0	0	0	0	0	0	0	0	0	0	0	0	0	0	0	0	0	0	0
WNT3A	1	228006998..228061271	ENSG00000154342	0	0	0	0	0	0	0	0	0	0	0	0	0	0	0	0	0	0	0	0	0	0	0	0
ARF1	1	228082660..228099212	ENSG00000143761	4598	108.787	349.235	265.011	5467	104.529	341.208	254.73	4536	108.904	341.772	264.479	1875	51.8755	156.461	146.172	2357	48.6397	161.405	126.609	1994	53.9144	163.418	138.528
C1orf35	1	complement(228100726..228105411)	ENSG00000143793	260	10.4814	33.6481	14.9854	273	8.89385	29.0316	12.7202	247	10.1043	31.7102	14.4018	164	7.73113	23.3178	12.7851	194	6.82136	22.6358	10.4209	156	7.18691	21.784	10.8377
MRPL55	1	complement(228106679..228109312)	ENSG00000162910	338	11.0619	35.5116	19.481	398	10.5263	34.3603	18.5445	345	11.4576	35.9572	20.1158	371	14.1984	42.8236	28.9225	361	10.3049	34.1954	19.3915	325	12.1553	36.8436	22.5785
AL359510.2	1	228121523..228123771	ENSG00000280157	0	0	0	0	0	0	0	0	0	0	0	0	0	0	0	0	0	0	0	0	0	0	0	0
GUK1	1	228139962..228148984	ENSG00000143774	1250	26.3072	84.4529	72.0452	1517	25.8006	84.2191	70.6834	1377	29.4077	92.2895	80.2884	1084	26.6775	80.4618	84.5067	1104	20.2654	67.2481	59.3026	1020	24.5321	74.3584	70.8619
GJC2	1	228149930..228159826	ENSG00000198835	18	0.432366	1.38801	1.03745	7	0.135881	0.443545	0.326159	8	0.194999	0.61196	0.466454	7	0.19662	0.593026	0.545707	15	0.314262	1.04284	0.805742	23	0.63136	1.91369	1.59787
IBA57	1	228165804..228182257	ENSG00000181873	134	0.890207	2.85779	7.72324	140	0.751613	2.45344	6.52319	149	1.00447	3.15229	8.6877	103	0.800157	2.41335	8.02969	112	0.648972	2.15353	6.01621	92	0.698465	2.11709	6.39146
OBSCN	1	228208063..228378876	ENSG00000154358	0	0	0	0	2	0.00237093	0.00773925	0.0931884	0	0	0	0	1	0.00171538	0.00517374	0.0779582	2	0.00255894	0.00849152	0.107432	1	0.0016764	0.00508129	0.0694724
TRIM11	1	complement(228393673..228406835)	ENSG00000154370	609	3.9767	12.7662	35.1004	771	4.06856	13.2807	35.9241	673	4.45947	13.9951	39.2404	398	3.03907	9.16611	31.0274	503	2.86481	9.5065	27.0192	442	3.29836	9.99755	30.7068
TRIM17	1	complement(228407935..228416861)	ENSG00000162931	7	0.102457	0.328912	0.403453	6	0.0709697	0.231661	0.279565	7	0.103969	0.326283	0.408147	3	0.0513469	0.154867	0.233875	5	0.0638313	0.211816	0.268581	5	0.0836339	0.2535	0.347362
H3-4	1	complement(228424845..228425325)	ENSG00000168148	1	0.108116	0.347082	0.0576361	0	0	0	0	0	0	0	0	0	0	0	0	0	0	0	0	0	0	0	0
H2AW	1	complement(228456979..228457873)	ENSG00000181218	70	4.06735	13.0573	4.03453	79	3.70955	12.1088	3.68094	48	2.83021	8.88197	2.79872	34	2.31017	6.96769	2.65058	50	2.534	8.40874	2.68581	36	2.39049	7.24573	2.50101
H2BU1	1	228458107..228460470	ENSG00000196890	1	0.0219983	0.0706203	0.0576361	2	0.0355549	0.116059	0.0931884	1	0.022323	0.0700557	0.0583067	2	0.0514483	0.155173	0.155916	2	0.0383744	0.12734	0.107432	3	0.0754191	0.2286	0.208417
AL139288.2	1	complement(228486188..228487120)	ENSG00000279306	0	0	0	0	0	0	0	0	0	0	0	0	0	0	0	0	0	0	0	0	0	0	0	0
RNF187	1	228487382..228496188	ENSG00000168159	1091	18.1964	58.4152	62.881	1372	18.4925	60.3637	63.9272	1098	18.5834	58.32	64.0208	1214	23.6772	71.4128	94.6412	1586	23.072	76.5616	85.1938	1478	28.1712	85.3888	102.68
RHOU	1	228735479..228746664	ENSG00000116574	0	0	0	0	1	0.0105992	0.0345983	0.0465942	0	0	0	0	0	0	0	0	0	0	0	0	1	0.0149887	0.0454318	0.0694724
RAB4A	1	229271062..229305894	ENSG00000168118	152	2.60363	8.35832	8.76069	146	2.02101	6.59703	6.80275	141	2.45085	7.69145	8.22125	104	2.08315	6.28297	8.10765	168	2.50996	8.32897	9.02431	155	3.03415	9.19671	10.7682
AL117350.1	1	229305135..229305326	ENSG00000213029	0	0	0	0	0	0	0	0	0	0	0	0	0	0	0	0	0	0	0	0	0	0	0	0
CCSAP	1	complement(229321011..229343294)	ENSG00000154429	152	1.44826	4.6493	8.76069	193	1.48608	4.85089	8.99268	137	1.32461	4.15698	7.98802	57	0.635082	1.91547	4.44362	110	0.914151	3.03349	5.90877	96	1.04531	3.1684	6.66935
ACTA1	1	complement(229431245..229434098)	ENSG00000143632	5	0.173927	0.558349	0.288181	2	0.0562219	0.183521	0.0931884	2	0.0705974	0.221554	0.116613	1	0.0406769	0.122685	0.0779582	0	0	0	0	2	0.0795053	0.240986	0.138945
NUP133	1	complement(229440259..229508341)	ENSG00000069248	594	5.93134	19.0411	34.2359	784	6.32648	20.6511	36.5298	667	6.75857	21.2103	38.8906	386	4.50718	13.5941	30.0919	664	5.78304	19.1903	35.6675	379	4.3249	13.109	26.3301
ABCB10	1	complement(229516582..229558707)	ENSG00000135776	251	3.37374	10.8306	14.4667	318	3.45418	11.2752	14.817	174	2.37329	7.44803	10.1454	133	2.09046	6.30502	10.3684	251	2.94262	9.7647	13.4827	187	2.87244	8.70654	12.9913
TAF5L	1	complement(229593111..229626047)	ENSG00000135801	757	6.2418	20.0378	43.6306	997	6.64338	21.6855	46.4544	758	6.34229	19.9039	44.1965	391	3.77001	11.3707	30.4816	691	4.96952	16.4907	37.1178	521	4.90933	14.8805	36.1951
URB2	1	229626247..229660200	ENSG00000135763	288	2.50078	8.02815	16.5992	431	3.02441	9.87235	20.0821	254	2.2381	7.02377	14.8099	122	1.23878	3.73627	9.5109	284	2.15091	7.13753	15.2554	157	1.55795	4.72224	10.9072
GALNT2	1	230057990..230282122	ENSG00000143641	2933	34.4852	110.706	169.047	3634	34.5291	112.711	169.323	3057	36.4736	114.464	178.244	1992	27.388	82.6049	155.293	3390	34.765	115.363	182.098	2578	34.6396	104.995	179.1
PGBD5	1	complement(230314490..230426332)	ENSG00000177614	0	0	0	0	0	0	0	0	0	0	0	0	0	0	0	0	0	0	0	0	0	0	0	0
COG2	1	230642481..230693982	ENSG00000135775	262	4.01327	12.8836	15.1007	287	3.55271	11.5968	13.3725	248	3.85489	12.0977	14.4601	235	4.20937	12.6958	18.3202	320	4.27532	14.1871	17.1892	244	4.27127	12.9465	16.9513
AGT	1	complement(230702523..230714122)	ENSG00000135744	0	0	0	0	0	0	0	0	0	0	0	0	0	0	0	0	0	0	0	0	0	0	0	0
CAPN9	1	230747384..230802003	ENSG00000135773	0	0	0	0	0	0	0	0	0	0	0	0	0	0	0	0	0	0	0	0	0	0	0	0
C1orf198	1	complement(230837119..230869589)	ENSG00000119280	245	2.86379	9.1935	14.1209	354	3.34394	10.9154	16.4943	273	3.23817	10.1623	15.9177	206	2.81575	8.49255	16.0594	320	3.26247	10.8261	17.1892	254	3.39296	10.2843	17.646
TTC13	1	complement(230906243..230978875)	ENSG00000143643	88	1.22232	3.92395	5.07198	92	1.03269	3.37093	4.28667	69	0.972552	3.05214	4.02316	55	0.893337	2.69439	4.2877	86	1.04189	3.45737	4.61959	68	1.0794	3.27172	4.72413
ARV1	1	230978981..231000733	ENSG00000173409	272	7.98256	25.6261	15.677	325	7.70791	25.1604	15.1431	277	8.24928	25.8885	16.151	302	10.3641	31.2591	23.5434	357	9.13826	30.3241	19.1767	334	11.2019	33.9536	23.2038
FAM89A	1	complement(231018958..231040254)	ENSG00000182118	22	0.761203	2.44366	1.268	29	0.810879	2.64689	1.35123	27	0.947992	2.97506	1.57428	38	1.53749	4.63722	2.96241	61	1.8409	6.10878	3.27668	52	2.05614	6.23228	3.61257
TRIM67	1	231162112..231221556	ENSG00000119283	0	0	0	0	0	0	0	0	0	0	0	0	0	0	0	0	0	0	0	0	0	0	0	0
AL109810.2	1	complement(231184098..231187627)	ENSG00000235710	0	0	0	0	0	0	0	0	0	0	0	0	0	0	0	0	0	0	0	0	0	0	0	0
C1orf131	1	complement(231223763..231241187)	ENSG00000143633	117	2.44258	7.84132	6.74343	117	1.97392	6.44332	5.45152	95	2.01256	6.31598	5.53914	75	1.83095	5.52231	5.84686	84	1.52955	5.07562	4.51215	87	2.07564	6.29141	6.0441
GNPAT	1	231241207..231277973	ENSG00000116906	957	18.2033	58.4373	55.1578	1180	18.1385	59.2081	54.9811	977	18.858	59.1817	56.9657	765	17.0158	51.3211	59.638	949	15.7444	52.2458	50.9766	713	15.4988	46.9779	49.5338
EXOC8	1	complement(231332753..231337852)	ENSG00000116903	371	3.78304	12.1445	21.383	447	3.68345	12.0236	20.8276	361	3.7354	11.7227	21.0487	262	3.12406	9.42246	20.425	384	3.41523	11.333	20.627	248	2.88994	8.7596	17.2292
SPRTN	1	231337104..231355023	ENSG00000010072	217	2.01768	6.47727	12.507	362	2.72007	8.87894	16.8671	219	2.06633	6.48471	12.7692	121	1.31562	3.96802	9.43294	201	1.63008	5.40923	10.7969	157	1.66825	5.05659	10.9072
EGLN1	1	complement(231363751..231422287)	ENSG00000135766	704	7.48535	24.0299	40.5758	992	8.52376	27.8235	46.2214	791	8.53451	26.7837	46.1206	628	7.80819	23.5502	48.9577	990	9.18114	30.4664	53.179	758	9.21041	27.9174	52.6601
AL445524.2	1	complement(231363797..231528603)	ENSG00000287856	51	0.757124	2.43056	2.93944	32	0.383908	1.25316	1.49101	68	1.0244	3.21484	3.96486	57	0.989517	2.98448	4.44362	24	0.310764	1.03123	1.28919	33	0.559862	1.69698	2.29259
TSNAX	1	231528541..231566524	ENSG00000116918	495	9.24973	29.694	28.5299	651	9.83071	32.0897	30.3328	528	10.012	31.4204	30.7859	457	9.986	30.1187	35.6269	659	10.7407	35.6415	35.3989	463	9.88724	29.9689	32.1657
TSNAX-DISC1	1	231528653..231819244	ENSG00000270106	10	0.123613	0.39683	0.576361	24	0.239748	0.782594	1.11826	3	0.0376312	0.118097	0.17492	0	0	0	0	6	0.0646901	0.214666	0.322297	12	0.169518	0.51382	0.833669
DISC1	1	231626815..232041272	ENSG00000162946	17	0.0755162	0.242427	0.979814	23	0.0825656	0.269513	1.07167	25	0.112692	0.35366	1.45767	20	0.10389	0.313341	1.55916	36	0.139481	0.46285	1.93378	25	0.126912	0.384678	1.73681
SIPA1L2	1	complement(232397965..232561558)	ENSG00000116991	140	1.05287	3.37997	8.06906	185	1.12434	3.67009	8.61993	137	1.04551	3.2811	7.98802	83	0.729919	2.2015	6.47053	151	0.990475	3.28676	8.11114	87	0.747712	2.26636	6.0441
MAP10	1	232804892..232808407	ENSG00000212916	20	0.295814	0.949638	1.15272	37	0.442252	1.44361	1.72399	16	0.240144	0.753637	0.932907	16	0.276732	0.83465	1.24733	22	0.283813	0.941798	1.18175	17	0.287348	0.870969	1.18103
NTPCR	1	232950605..232983882	ENSG00000135778	323	2.23636	7.1793	18.6165	336	1.88	6.13676	15.6556	285	2.00238	6.28403	16.6174	338	2.73658	8.25377	26.3499	385	2.32499	7.71519	20.6807	340	2.69022	8.15425	23.6206
PCNX2	1	complement(232983435..233295725)	ENSG00000135749	409	1.88678	6.05705	23.5732	495	1.84537	6.0237	23.0641	363	1.69929	5.33284	21.1653	281	1.51585	4.57194	21.9062	492	1.97963	6.56915	26.4283	359	1.89262	5.73664	24.9406
MAP3K21	1	233327724..233385148	ENSG00000143674	115	0.751315	2.41191	6.62816	139	0.733869	2.39552	6.47659	104	0.689477	2.16377	6.0639	84	0.641734	1.93553	6.54849	176	1.0029	3.328	9.45404	123	0.918331	2.78352	8.54511
KCNK1	1	233614106..233672514	ENSG00000135750	0	0	0	0	0	0	0	0	0	0	0	0	0	0	0	0	0	0	0	0	0	0	0	0
SLC35F3	1	233904676..234324511	ENSG00000183780	1	0.0150868	0.0484324	0.0576361	1	0.012192	0.0397975	0.0465942	0	0	0	0	0	0	0	0	0	0	0	0	0	0	0	0
COA6	1	234373456..234385068	ENSG00000168275	308	7.03745	22.592	17.7519	345	6.37036	20.7943	16.075	319	7.39636	23.2118	18.5998	395	10.5539	31.8316	30.7935	389	7.7524	25.7253	20.8956	314	8.19907	24.8519	21.8143
TARBP1	1	complement(234391313..234479179)	ENSG00000059588	73	0.729215	2.34097	4.20744	92	0.742678	2.42427	4.28667	88	0.892028	2.79943	5.13099	49	0.572375	1.72634	3.81995	85	0.740583	2.45753	4.56587	75	0.856179	2.59513	5.21043
IRF2BP2	1	complement(234604269..234609525)	ENSG00000168264	721	8.04094	25.8135	41.5557	946	8.52595	27.8306	44.0781	684	7.74088	24.293	39.8818	435	5.673	17.1103	33.9118	669	6.50758	21.5946	35.9361	564	7.18822	21.788	39.1825
TOMM20	1	complement(235109341..235128837)	ENSG00000173726	2646	41.9137	134.554	152.505	3193	40.8738	133.421	148.775	2623	42.1626	132.318	152.939	1427	26.4327	79.7235	111.246	1866	25.781	85.5509	100.234	1528	27.6605	83.8407	106.154
RBM34	1	complement(235131183..235161283)	ENSG00000188739	515	13.7697	44.2043	29.6826	497	10.7388	35.0537	23.1573	526	14.2714	44.7875	30.6693	439	13.7257	41.3979	34.2236	506	11.8002	39.1575	27.1804	425	12.986	39.3615	29.5258
ARID4B	1	complement(235131634..235328219)	ENSG00000054267	393	2.50185	8.03157	22.651	532	2.73691	8.93388	24.7881	349	2.25453	7.07534	20.349	205	1.52607	4.60276	15.9814	452	2.50974	8.32824	24.2797	257	1.8697	5.66718	17.8544
GGPS1	1	235327350..235344532	ENSG00000152904	232	3.65715	11.7404	13.3716	220	2.80258	9.14825	10.2507	196	3.13526	9.83931	11.4281	223	4.11066	12.3981	17.3847	333	4.57847	15.1931	17.8875	215	3.87314	11.7397	14.9366
TBCE_1	1	235328570..235448952	ENSG00000285053	390	3.22083	10.3397	22.4781	488	3.25689	10.6312	22.738	491	4.11479	12.9133	28.6286	364	3.51525	10.6023	28.3768	462	3.32788	11.0431	24.8169	385	3.63358	11.0136	26.7469
TBCE_2	1	235367360..235452443	ENSG00000284770	101	0.892204	2.86421	5.82125	165	1.1779	3.84492	7.68804	24	0.215138	0.675162	1.39936	81	0.836719	2.52362	6.31461	80	0.616389	2.04541	4.29729	64	0.646091	1.95834	4.44624
B3GALNT2	1	complement(235447190..235504452)	ENSG00000162885	479	3.54842	11.3914	27.6077	554	3.31657	10.8261	25.8132	469	3.52562	11.0644	27.3459	270	2.33892	7.0544	21.0487	433	2.79776	9.28399	23.2591	313	2.64981	8.03174	21.7449
GNG4	1	complement(235547685..235650754)	ENSG00000168243	8	0.0800986	0.257137	0.461089	8	0.0647299	0.211293	0.372754	9	0.0914409	0.286967	0.52476	11	0.128789	0.38844	0.85754	11	0.0960616	0.318768	0.590877	5	0.0572105	0.173409	0.347362
LYST	1	complement(235661041..235883640)	ENSG00000143669	479	1.82544	5.86013	27.6077	682	2.10037	6.85609	31.7772	466	1.80211	5.65551	27.1709	255	1.13638	3.42743	19.8793	577	1.91791	6.36435	30.9942	330	1.4372	4.35623	22.9259
NID1	1	complement(235975830..236065109)	ENSG00000116962	2	0.0178985	0.0574588	0.115272	1	0.00723213	0.0236073	0.0465942	0	0	0	0	0	0	0	0	0	0	0	0	0	0	0	0
GPR137B	1	236142505..236221865	ENSG00000077585	29	0.727856	2.33661	1.67145	42	0.851876	2.78072	1.95696	31	0.789536	2.47778	1.80751	17	0.498939	1.50485	1.32529	35	0.766191	2.54251	1.88006	30	0.860476	2.60816	2.08417
ERO1B	1	complement(236215101..236281958)	ENSG00000086619	49	0.440255	1.41333	2.82417	56	0.406609	1.32726	2.60927	72	0.656453	2.06013	4.19808	101	1.06116	3.20056	7.87378	122	0.956071	3.1726	6.55337	96	0.985712	2.98776	6.66935
EDARADD	1	236348257..236502915	ENSG00000186197	0	0	0	0	1	0.010546	0.0344246	0.0465942	0	0	0	0	2	0.0305204	0.0920524	0.155916	1	0.0113823	0.0377707	0.0537161	2	0.029827	0.0904075	0.138945
LGALS8	1	236518000..236552981	ENSG00000116977	796	5.5319	17.7588	45.8784	953	5.35222	17.4709	44.4043	792	5.58533	17.5283	46.1789	726	5.89997	17.7948	56.5976	992	6.01305	19.9535	53.2864	788	6.25832	18.9694	54.7443
HEATR1	1	complement(236549005..236604516)	ENSG00000119285	1382	8.17257	26.2361	79.6531	2044	9.76813	31.8854	95.2385	1255	7.53108	23.6346	73.1749	659	4.55709	13.7446	51.3744	1490	7.68526	25.5026	80.037	794	5.36589	16.2644	55.1611
ACTN2	1	236664141..236764631	ENSG00000077522	0	0	0	0	0	0	0	0	0	0	0	0	0	0	0	0	0	0	0	0	0	0	0	0
MTR	1	236795292..236921278	ENSG00000116984	638	3.06188	9.82944	36.7719	849	3.29273	10.7482	39.5585	586	2.85383	8.95612	34.1677	321	1.80146	5.43337	25.0246	606	2.53666	8.41758	32.552	331	1.81538	5.50252	22.9954
MT1HL1	1	complement(237004103..237004441)	ENSG00000244020	0	0	0	0	0	0	0	0	0	0	0	0	0	0	0	0	0	0	0	0	0	0	0	0
RYR2	1	237042184..237833988	ENSG00000198626	8	0.0247978	0.0796073	0.461089	5	0.0125249	0.040884	0.232971	3	0.00943641	0.0296141	0.17492	13	0.0471213	0.142122	1.01346	12	0.0324434	0.107659	0.644594	13	0.0460507	0.139583	0.903142
ZP4	1	complement(237877864..237890922)	ENSG00000116996	0	0	0	0	0	0	0	0	0	0	0	0	0	0	0	0	3	0.0550023	0.182518	0.161148	0	0	0	0
MTRNR2L11	1	complement(237943724..237945275)	ENSG00000270188	0	0	0	0	0	0	0	0	0	0	0	0	0	0	0	0	0	0	0	0	0	0	0	0
CHRM3	1	239386565..239915452	ENSG00000133019	0	0	0	0	0	0	0	0	0	0	0	0	0	0	0	0	0	0	0	0	0	0	0	0
FMN2	1	240014348..240475187	ENSG00000155816	166	0.902904	2.89856	9.5676	247	1.0857	3.54398	11.5088	172	0.949347	2.97931	10.0288	102	0.648762	1.95673	7.95173	213	1.0105	3.35321	11.4415	132	0.820499	2.48699	9.17036
[truncated: 19,464 more rows]
